# Supplementary material for: Non-KREEP origin for Chang’e-5 basalts in the Procellarum KREEP Terrane
Source: Nature. 2021 Oct 19;600(7887):59–63. doi: 10.1038/s41586-021-04119-5 (PMC8636255; doi:10.1038/s41586-021-04119-5)
Supplement: Supplementary file 3 — This file contains Supplementary Tables 1–3. Supplementary Table 1 contains the major element concentrations of minerals from representative Chang’e-5 basalt clasts. Supplementary Table 2 contains the trace element concentrations of the pyroxene and plagioclase. Supplementary Table 3 contains the REE partition coefficients for minerals used in model calculation. [file 41586_2021_4119_MOESM3_ESM.xlsx]

## Sheet: Table S1
Table S1. Representative compositions of pyroxene, plagioclase, K-feldspar, olivine, ilmenite, silica polymorphs, and spinel in the Chang’E-5 basalt clasts
Spot No.	SiO2	TiO2	Al2O3	Cr2O3	FeO	MnO	MgO	CaO	Na2O	K2O	P2O5	Total	Fo	En/An	Fs/Ab	Wo/Or
041GP, 001
Subophitic clast
041GP-001-py-1-core	47.83	1.38	1.7	0.15	25.73	0.38	7.99	14.2	0.02	0	0	99.4		24.5	44.2	31.3
041GP-001-py-2-core	47.83	1.49	1.99	0.17	23.82	0.4	8.02	15.64	0.05	0.03	0.02	99.5		24.6	41	34.5
041GP-001-py-3-rim	45.58	0.96	1.33	0	41.46	0.56	1.21	8.6	0	0.03	0.05	99.8		4	75.9	20.2
041GP-001-py-4-rim	45.92	0.9	6.75	0.02	34.57	0.43	1.18	8.93	0.5	0.01	0.03	99.4		4.4	71.9	23.8
041GP-001-py-5-rim	46.55	0.91	7.29	0	35.04	0.47	0.56	9.3	0.43	0.01	0.04	100.6		2.1	73.1	24.8
041GP-001-py-6-core	48.52	1.09	6.94	0.06	25.29	0.37	5.45	12.44	0.36	0	0.01	100.7		19.1	49.7	31.3
041GP-001-py-7-core	47.57	2.05	3.01	0.23	21.68	0.36	8.41	16.05	0.1	0	0.07	99.6		26.2	37.9	35.9
041GP-001-py-8-core	47.66	1.69	2.76	0.16	25.19	0.45	8.94	12.75	0.09	0.02	0.02	99.8		27.7	43.8	28.4
041GP-001-py-9-core	48.03	1.92	2.69	0.33	19.56	0.37	11.24	15.14	0.07	0.02	0.02	99.4		34	33.2	32.9
041GP-001-py-10-rim	45.52	1.29	2.65	0.05	34.54	0.5	2.29	11.87	0.13	0	0.06	99		7.6	64.2	28.3
041GP-001-py-11-core	49.05	1.52	1.66	0.24	24	0.39	12.27	10.59	0.02	0	0	99.8		36.8	40.4	22.8
041GP-001-py-12-rim	45.87	1.08	1.44	0.05	37.68	0.52	2.23	10.3	0.01	0	0.05	99.2		7.2	68.7	24.1
041GP-001-py-13-core	48.52	1.91	2.48	0.33	19.68	0.32	9.59	17.04	0.09	0	0.07	100.1		29.2	33.6	37.3
041GP-001-py-14-rim	44.71	0.92	1.67	0.04	45.28	0.54	0.22	5.59	0.05	0.02	0.11	99.2		0.7	85.7	13.6
041GP-001-pl-1	46.95	0.12	33.69	0.02	0.68	0	0.23	17.21	1.42	0.09	0	100.5		86.6	12.9	0.5
041GP-001-pl-2	48.48	0.08	32.42	0	0.66	0.03	0.12	16.06	1.52	0.18	0.04	99.6		84.4	14.5	1.1
041GP-001-pl-3	47.75	0.13	32.24	0	0.62	0	0.23	16.32	1.35	0.11	0.13	99		86.4	12.9	0.7
041GP-001-pl-4	48.08	0.11	32.85	0.01	0.78	0.01	0.14	15.78	1.85	0.17	0	99.8		81.6	17.3	1.1
041GP-001-pl-5	49.55	0.07	32	0.01	1.05	0.01	0.21	15.59	1.96	0.24	0.01	100.7		80.3	18.3	1.4
041GP-001-pl-6	47.25	0.09	34.11	0.01	0.64	0.01	0.19	17.13	1.39	0.09	0	100.9		86.8	12.7	0.5
041GP-001-pl-7	47.59	0.08	33.34	0	0.96	0	0.26	16.79	1.38	0.12	0.04	100.6		86.4	12.9	0.7
041GP-001-pl-8	46.9	0.15	31.98	0	1.84	0.04	0.22	16.4	1.39	0.1	0.08	99.2		86.2	13.2	0.6
041GP-001-pl-9	49.64	0.01	32.09	0	0.82	0.04	0.22	15.56	1.97	0.2	0	100.6		80.3	18.4	1.2
041GP-001-ilm-1	0.01	53.84	0.05	0.07	45.06	0.4	0.02	0.16	0.02	0	0	99.8
041GP-001-ilm-2	0.07	53.1	0.06	0.07	46.19	0.4	0.06	0.25	0	0	0	100.4
041GP-001-ilm-3	0.24	53.75	0.16	0.24	44.29	0.36	0.45	0.22	0	0	0.04	99.9
041GP-001-ilm-4	0.21	53.14	0.21	0.12	45.71	0.35	0.04	0.12	0.03	0.01	0	100.2
041GP-001-ilm-5	0.33	53.15	0.14	0.33	45.11	0.39	0.65	0.36	0.07	0	0	100.8
041GP-001-ilm-6	0.11	52.98	0.09	0.17	46.21	0.37	0.26	0.1	0	0	0.02	100.6
041GP-001-ilm-7	0.46	52.91	0.54	0.16	45.72	0.36	0.09	0.25	0	0	0	100.6
041GP-001-silica-1	95.74	0.12	2.35	0.01	0.42	0.01	0	1.22	0.11	0.01	0	100
041GP-001-silica-2	98.91	0.2	0.33	0.02	0.55	0	0	0.07	0	0.01	0.06	100.2
041GP-001-spl-1	0.29	27.46	3.33	9.43	58.02	0.35	0.82	0.12	0.03	0.01	0	100
041GP-001-spl-2	0.22	27.04	3.06	9.97	58.92	0.37	0.34	0.14	0	0.01	0	100.4
041GP-001-spl-3	0.05	38.69	2.14	6.38	50.68	0.36	1.78	0.14	0.01	0.01	0.02	100.5
Bulk composition	43.71	5.01	12.95	0.08	21.18	0.28	3.24	12.29	0.62	0.05	0.28
042GP, 001
Subophitic clast
042GP-001-py-1-core	48.86	1.42	2.05	0.22	25.98	0.44	7.97	13.58	0.03	0	0.11	100.7		24.7	45.1	30.2
042GP-001-py-2-core	46.8	3.8	4.56	0.38	18.23	0.29	8.41	18.31	0.04	0.01	0.08	100.9		26.4	32.2	41.4
042GP-001-py-3-rim	46.7	1.36	1.92	0.07	34.07	0.48	3.66	11.44	0.06	0.02	0.04	99.9		11.8	61.7	26.5
042GP-001-py-4-core	45.62	4.22	5.3	0.43	18.87	0.31	8.27	16.87	0.1	0	0.09	100.1		26.7	34.2	39.1
042GP-001-py-5-rim	45.59	1.28	1.47	0.01	44.51	0.54	0.42	5.84	0.04	0	0.09	99.9		1.4	84.4	14.2
042GP-001-py-6-rim	46.89	1.43	2.25	0.1	36.13	0.46	3.78	9.7	0.06	0	0.08	100.9		12.2	65.3	22.5
042GP-001-py-7-core	48.86	1.83	2.39	0.13	24.02	0.36	8.32	14.8	0	0	0	100.8		25.7	41.5	32.8
042GP-001-py-line-1	46.54	3.01	3.8	0.21	20.05	0.32	9.68	14.69	0.03	0	0.04	98.4		30.7	35.7	33.5
042GP-001-py-line-2	47.19	3.19	3.97	0.2	20.57	0.35	9.76	14.75	0.08	0.01	0	100.1		30.6	36.2	33.2
042GP-001-py-line-3	47.33	2.92	3.51	0.15	20.23	0.36	9.67	15.5	0.07	0.02	0	99.8		30.1	35.3	34.6
042GP-001-py-line-4	44.65	2.74	3.36	0.09	19.2	0.31	8.91	15	0.05	0	0	94.3		29.2	35.4	35.4
042GP-001-py-line-5	47.86	2.71	3.38	0.17	20.11	0.3	9.43	15.7	0.03	0	0.11	99.9		29.5	35.3	35.3
042GP-001-py-line-6	47.74	2.51	3.17	0.14	20.5	0.29	8.97	16.12	0.05	0	0	99.6		28	35.9	36.1
042GP-001-py-line-7	48.15	2.3	2.98	0.16	21.38	0.34	9.15	15.43	0	0.02	0.05	100		28.4	37.2	34.4
042GP-001-py-line-8	47.18	1.99	2.66	0.11	22.27	0.37	8.76	14.83	0.05	0	0.07	98.4		27.5	39.2	33.4
042GP-001-py-line-9	48.2	1.54	2.26	0.15	25.37	0.41	7.71	14.14	0.06	0.01	0.02	99.9		24	44.3	31.7
042GP-001-py-line-10	47.25	1.34	1.78	0.01	31.69	0.46	4.41	12.61	0.04	0.01	0.1	99.7		14.1	56.9	29
042GP-001-pl-1	48.4	0.18	31.73	0	1.18	0.05	0.39	16.7	1.63	0.1	0.04	100.4		84.5	14.9	0.6
042GP-001-pl-2	51.3	0.12	30.2	0	1.55	0.04	0.22	15.12	2.01	0.22	0	100.8		79.5	19.1	1.4
042GP-001-pl-3	50.28	0.17	30.25	0.03	1.64	0.03	0.23	15.37	1.77	0.28	0	100.2		81.3	16.9	1.7
042GP-001-pl-4	49.17	0.5	30.21	0.02	2.01	0.04	0.19	15.64	1.64	0.23	0.03	99.7		82.8	15.7	1.5
042GP-001-pl-5	49.68	0.19	31.09	0.03	1.25	0	0.38	15.95	1.76	0.15	0.04	100.5		82.6	16.5	0.9
042GP-001-pl-6	48.13	0.1	31.96	0	1.19	0	0.32	16.15	1.67	0.14	0.1	99.8		83.5	15.6	0.9
042GP-001-pl-7	47.9	0.07	33.03	0	0.87	0	0.19	16.94	1.45	0.11	0.01	100.6		86	13.3	0.7
042GP-001-pl-8	60.52	0.27	20.31	0	3.6	0	0.31	10.74	1.08	1.26	0.21	98.6		75.7	13.8	10.6
042GP-001-pl-9	48.35	0.22	32.66	0.02	1.18	0	0.33	16.52	1.52	0.13	0	101		85	14.2	0.8
042GP-001-ol-1-rim	31.78	0.42	0.11	0.03	61.07	0.64	5.77	0.67	0	0.05	0.12	100.7	14.4
042GP-001-ol-2-rim	31.26	0.11	0.02	0.04	59.5	0.63	7.2	0.55	0	0.01	0.06	99.5	17.7
042GP-001-ol-3-core	33.45	0.19	0.15	0.06	47.75	0.51	17.68	0.56	0	0	0.07	100.4	39.8
042GP-001-ilm-1	0.92	51.42	0.26	0.3	45.46	0.41	0.15	0.39	0	0.03	0.06	99.8
042GP-001-ilm-2	0.1	51.64	0.12	0.59	45.59	0.38	0.56	0.2	0	0	0.05	99.5
042GP-001-ilm-3	1.22	51.6	0.54	0.13	45.19	0.4	0.09	0.42	0.06	0.07	0	100
042GP-001-ilm-4	0.22	51.72	0.17	0.18	45.79	0.34	0.34	0.26	0	0.01	0.03	99.2
042GP-001-ilm-5	1.01	51.22	0.3	0.19	45.85	0.33	0.16	0.4	0.04	0.01	0	99.9
042GP-001-ilm-6	0.53	51.48	0.21	0.29	45.41	0.37	0.17	0.16	0.09	0.02	0	98.9
042GP-001-ilm-7	0.28	52.45	0.13	0.21	45.76	0.44	0.12	0.1	0.06	0.03	0	99.8
042GP-001-ilm-8	0.66	51.67	0.22	0.27	45.46	0.42	0.26	0.2	0	0.04	0.03	99.5
042GP-001-ilm-9	1.1	51.1	0.29	0.1	45.37	0.4	0.52	0.48	0.04	0.01	0	99.5
042GP-001-ilm-10	1.06	51.41	0.3	0.12	45.61	0.4	0.15	0.36	0.05	0.06	0.08	99.8
042GP-001-spl-1	0.12	22.8	5.74	15.92	54.14	0.35	0.34	0.03	0	0	0	99.6
042GP-001-spl-2	0.2	27.16	3.14	10.23	57.11	0.33	0.48	0.17	0	0	0	99.1
042GP-001-spl-3	0.1	21.36	7.11	19.5	49.48	0.35	1.51	0.06	0.07	0	0.07	99.8
042GP-001-spl-4	0.42	25.32	4.49	13.07	55.12	0.35	0.96	0.22	0	0	0.02	100
042GP-001-spl-5	0.12	19.94	7.57	19.88	49.8	0.35	1.13	0.13	0	0.02	0.05	99
042GP-001-spl-6	0.09	27.72	3.34	10.32	56.41	0.39	0.76	0.13	0.01	0.01	0	99.3
Bulk composition	42.14	6.22	11.6	0.23	23.97	0.28	4.05	10.28	0.58	0.11	0.18
103-001, 005
Subophitic clast
001-005-py-1-rim	46.64	1.17	1.39	0.06	35.72	0.52	0.83	13.77	0	0.01	0	100.2		2.7	65.1	32.2
001-005-py-2-core	48.39	0.68	0.64	0.07	33.92	0.56	8.95	6.25	0.02	0	0	99.7		27.6	58.6	13.8
001-005-py-3-core	48.45	1.4	1.74	0.16	27.81	0.46	8.44	11.78	0.05	0	0.02	100.4		26	48	26
001-005-py-4-core	48.21	2.5	3.46	0.4	17.89	0.3	10.2	17.05	0.05	0.01	0.11	100.3		31.4	30.9	37.7
001-005-py-5-core	47.35	3.19	4.31	0.43	16.31	0.24	9.95	18.5	0.09	0	0.01	100.4		30.7	28.2	41
001-005-py-6-core	47.9	2.95	3.74	0.37	16.94	0.32	10.01	17.64	0.1	0.01	0	100		31.1	29.5	39.4
001-005-pl-1	47.73	0.08	33.83	0	0.94	0.03	0.23	16.88	1.47	0.1	0	101.3		85.9	13.5	0.6
001-005-pl-2	48.13	0.09	32.42	0	0.76	0.01	0.17	16.33	1.7	0.16	0	99.8		83.3	15.7	1
001-005-pl-3	48.68	0.06	31.98	0	0.87	0.01	0.18	16.24	1.88	0.18	0.04	100.2		81.8	17.2	1.1
001-005-kfs-1	80.82	0.51	10.34	0	1.49	0	0.01	1.01	0.36	6.04	0.14	100.9		11.4	7.4	81.2
001-005-kfs-2	81.43	0.81	11.01	0.02	1.62	0.01	0.04	0.67	0.44	4.15	0.12	100.3		10.5	12.4	77.1
001-005-kfs-3	78.15	1.06	10.39	0.02	1.52	0.01	0.04	0.54	0.46	6.8	0.15	99.3		5.7	8.8	85.5
001-005-ol-1-interstitial	29.8	0.09	0.01	0	66.97	0.8	0.46	0.77	0.07	0	0.39	99.5	1.2
001-005-ol-2-core	35.47	0.05	0.04	0.04	37.55	0.43	27.51	0.42	0.07	0	0.02	101.7	56.6
001-005-ol-3-rim	33.23	0.14	0	0.07	50.19	0.45	16.64	0.43	0	0.01	0	101.2	37.2
001-005-ilm-1	0.43	53.27	0.26	0.28	44.07	0.39	0.96	0.29	0.06	0.01	0	100.2
001-005-ilm-2	0.08	53.36	0.12	0.17	45.83	0.42	0.14	0.14	0	0	0	100.6
001-005-ilm-3	0.03	53.48	0.06	0.12	44.86	0.4	0.08	0.06	0.04	0.03	0	99.4
001-005-ilm-4	0.17	53.6	0.12	0.11	44.93	0.39	0.16	0.06	0	0.04	0	99.8
001-005-ilm-5	0.07	54.34	0.07	0.18	43.63	0.41	1.13	0.11	0.06	0	0	100.2
001-005-ilm-6	0.1	54.61	0.1	0.17	42.58	0.42	1.48	0.08	0.02	0	0	99.7
001-005-silica-1	99.29	0.43	0.25	0	0.48	0.01	0	0.11	0.02	0	0.04	100.6
001-005-silica-2	98.2	0.71	0.41	0	0.75	0.03	0.02	0.15	0.01	0.01	0	100.3
001-005-silica-3	98.66	0.18	0.3	0	0.34	0.01	0	0.18	0	0	0.18	99.8
001-005-silica-4	92.33	0.31	3.08	0	1.78	0	0.03	1.2	0.21	0.85	0.07	100.2
001-005-silica-5	94.06	0.27	2.76	0.02	0.77	0.01	0	0.49	0.27	1.48	0.16	100.4
001-005-silica-6	98.07	0.11	0.46	0	1.3	0.01	0	0.37	0.08	0	0.17	100.6
001-005-phos-1	18.04	0	0.11	0	1.51	0.06	0	43.59	0	0.01	35.9	101.4
Bulk composition	40.54	6.96	12.25	0.11	22.6	0.28	5.25	10.81	0.61	0.06	0.21
103-001, 011
Subophitic clast
001-011-py-1-core	48.66	1.66	2.09	0.21	19.96	0.39	10.83	15.26	0.04	0	0.11	99.2		32.8	33.9	33.2
001-011-py-2-rim	46.77	0.9	1.08	0.01	36.96	0.48	2.94	9.86	0.07	0.02	0.08	99.2		9.5	67.4	23
001-011-py-3-core	48.78	1.65	2.11	0.2	20.49	0.34	11.6	14.07	0.05	0	0	99.3		34.9	34.6	30.4
001-011-py-4-core	49.52	1.28	0.69	0.05	29.43	0.43	13.24	5.53	0	0	0.01	100.2		39.3	49	11.8
001-011-py-5-core	48.77	1.61	2.21	0.21	21.29	0.34	11.56	13.94	0.03	0	0.02	100		34.5	35.6	29.9
001-011-py-6-core	48.45	1.88	2.5	0.27	19.99	0.39	10.87	15.57	0.12	0.02	0.01	100.1		32.7	33.7	33.6
001-011-py-7-rim	47.35	0.94	0.86	0.06	34.96	0.5	3.91	10.67	0	0	0.11	99.4		12.5	62.9	24.6
001-011-py-8-core	48.73	1.61	2.22	0.27	21.98	0.38	11.45	12.84	0.07	0	0.04	99.6		34.7	37.4	28
001-011-py-9-rim	47.89	1.56	2.03	0	28.9	0.35	3.59	16.26	0.06	0.01	0.04	100.7		11.4	51.5	37.1
001-011-py-10-rim	47.15	1.19	1.42	0.11	31.44	0.5	5.05	12.43	0.03	0.03	0	99.5		16	55.8	28.3
001-011-py-11-rim	46.32	1.06	1.34	0.09	34.44	0.45	2.68	12.66	0.11	0.01	0.05	99.3		8.6	62.1	29.3
001-011-py-12-rim	46.84	0.78	0.95	0.07	38.37	0.56	4.25	7.95	0.05	0.02	0.04	100		13.5	68.4	18.1
001-011-py-13-core	47.91	1.13	1.47	0.1	27.61	0.51	7.6	13.53	0.04	0	0	99.9		23.2	47.2	29.6
001-011-py-14-core	48.45	1.2	1.5	0.12	25.56	0.41	9.21	13.27	0.03	0	0	99.9		27.8	43.3	28.8
001-011-py-15-core	49.66	2.01	2.65	0.27	18.53	0.28	11.21	16.17	0.04	0.01	0.01	100.9		33.7	31.3	35
001-011-py-16-core	48.72	2.37	2.93	0.32	17.4	0.26	11.05	16.61	0.06	0	0	99.8		33.7	29.8	36.5
001-011-py-17-core	50.23	1.21	1.23	0.14	23.03	0.41	13.16	11.05	0.02	0	0	100.5		38.7	38	23.3
001-011-py-line-1	46.21	0.98	1.21	0	44.82	0.58	0.56	6.18	0	0.01	0	100.6		1.9	83.4	14.7
001-011-py-line-2	46.4	0.77	1.2	0	45.12	0.56	0.63	6.05	0.04	0.01	0.02	100.8		2.1	83.6	14.3
001-011-py-line-3	46.66	0.68	1.1	0	44.59	0.54	0.64	6.49	0	0.02	0.02	100.8		2.1	82.5	15.4
001-011-py-line-4	46.55	0.85	1.14	0	44.69	0.6	1.06	5.98	0	0	0	100.9		3.5	82.4	14.1
001-011-py-line-5	47.07	0.89	1.04	0.02	42.94	0.55	1.39	6.89	0	0	0.02	100.8		4.6	79.2	16.3
001-011-py-line-6	46.09	0.85	1.17	0.05	41.6	0.57	1.55	7.57	0.03	0.01	0.13	99.7		5.1	77	17.9
001-011-py-line-7	47.76	1.11	1.36	0.07	27.64	0.45	5.99	15.22	0	0	0.02	99.7		18.5	47.8	33.7
001-011-py-line-8	48.07	1.24	1.48	0.17	25.53	0.4	7.17	15.49	0	0	0	99.5		22	43.9	34.1
001-011-py-line-9	48	1.24	1.49	0.12	25.39	0.45	8.56	13.91	0.08	0	0	99.3		26.1	43.4	30.5
001-011-py-line-10	48.28	1.37	1.53	0.18	24.54	0.41	9.36	13.63	0.02	0.02	0	99.4		28.4	41.8	29.8
001-011-py-line-11	48.5	1.23	1.58	0.15	24.25	0.41	9.89	13.53	0.06	0	0.04	99.7		29.8	41	29.3
001-011-py-line-12	48.48	1.34	1.59	0.18	24.31	0.39	10.24	12.96	0.04	0	0.02	99.6		30.9	41.1	28.1
001-011-py-line-13	49.58	1.48	1.78	0.16	22.83	0.35	9.68	14.62	0.06	0	0	100.6		29.3	38.8	31.9
001-011-py-line-14	49.85	1.25	1.59	0.15	25.1	0.47	10.25	12.1	0.04	0	0	100.9		31	42.6	26.3
001-011-py-line-15	49.23	1.28	1.57	0.13	25.8	0.4	9.67	12.7	0	0	0.02	100.8		29.1	43.5	27.4
001-011-pl-1	46.33	0.13	34.22	0.02	0.48	0.02	0.26	17.45	1.54	0.08	0	100.6		85.8	13.7	0.4
001-011-pl-2	46.85	0.07	34.07	0	0.64	0.02	0.21	17.39	1.37	0.06	0.04	100.7		87.2	12.4	0.3
001-011-pl-3	45.72	0.07	34.79	0	0.46	0.02	0.19	18.1	1.08	0.06	0	100.5		89.9	9.7	0.3
001-011-pl-4	46.56	0.06	33.44	0	0.68	0.02	0.2	16.68	1.68	0.13	0.06	99.6		83.9	15.3	0.8
001-011-pl-5	48.67	0.04	32.4	0.01	0.94	0.04	0.13	15.9	1.73	0.23	0	100.1		82.4	16.2	1.4
001-011-pl-6	48.34	0	33.29	0	0.78	0	0.17	16.32	1.64	0.16	0.02	100.8		83.8	15.2	1
001-011-pl-7	45.94	0.09	34.91	0	0.37	0.01	0.17	17.99	1.01	0.08	0.01	100.6		90.3	9.2	0.5
001-011-pl-8	46.29	0.04	34.38	0.04	0.64	0	0.2	17.48	1.16	0.07	0.05	100.4		88.9	10.7	0.4
001-011-pl-9	50.08	0.21	31.7	0.03	1.01	0	0.05	15.22	1.94	0.3	0	100.6		79.7	18.4	1.9
001-011-pl-10	48.42	0.02	31.63	0	1.14	0	0.14	15.68	2.05	0.24	0.09	99.5		79.7	18.8	1.4
001-011-ol-1-core	34.35	0.13	0.05	0.1	42.33	0.48	22.15	0.45	0.07	0	0.01	100.2	48.3
001-011-ol-2-rim	33.31	0.37	0.03	0.06	48.83	0.51	16.53	0.41	0.07	0	0	100.2	37.6
001-011-ol-3-interstitial	30.81	0.79	0.01	0.03	61.81	0.71	5.84	0.59	0.01	0	0.04	100.8	14.4
001-011-ol-4-interstitial	30.17	0.18	0	0	65.46	0.74	2.6	0.69	0.06	0	0.37	100.4	6.6
001-011-ol-5-interstitial	30.76	0.13	0.38	0.01	64.42	0.73	2.24	0.7	0	0.09	0.29	100	5.8
001-011-ilm-1	0.09	54.18	0.16	0.23	45.04	0.35	0.34	0.13	0.08	0	0.01	100.8
001-011-ilm-2	0.25	52.13	0.26	0.14	46.67	0.37	0.11	0.17	0	0.01	0	100.3
001-011-ilm-3	1.06	51.71	0.34	0.3	43	0.42	2.31	0.45	0	0	0	99.9
001-011-ilm-4	0.1	53.89	0.18	0.3	43.68	0.41	1.93	0.13	0.1	0	0	101
001-011-ilm-5	0.48	52.78	0.09	0.24	45.92	0.41	0.4	0.24	0.03	0.03	0.05	100.8
001-011-ilm-6	0.74	51.55	0.17	0.13	46.25	0.38	0.29	0.41	0.09	0	0.02	100.2
001-011-silica-1	97.01	0.34	1.86	0	0.49	0.01	0	0.57	0.43	0.02	0	100.7
001-011-silica-2	98.92	0.26	0.37	0	0.7	0	0.01	0.11	0.01	0.01	0	100.5
001-011-silica-3	97.32	0.33	1.36	0.01	0.32	0	0	0.37	0.4	0.02	0	100.1
Bulk composition	44.08	4.01	14.23	0.07	20.43	0.27	3.97	11.96	0.64	0.06	0.12
406-004, 012
Subophitic clast
004-012-py-1-core	50.48	1.42	1.87	0.35	21.87	0.39	12.56	11.66	0	0	0	100.6		37.8	36.9	25.2
004-012-py-2-core	50.26	1.38	1.69	0.28	22.08	0.38	13.38	11.43	0.02	0	0.04	101		39.4	36.4	24.2
004-012-py-3-core	49.36	1.87	2.37	0.34	18.97	0.33	12.04	14.77	0.08	0.01	0.03	100.2		36.2	32	31.9
004-012-py-4-rim	48.88	0.83	1.02	0.19	31.11	0.5	9.45	7.92	0.11	0.01	0	100		29	53.5	17.5
004-012-py-5-core	49.51	1.45	2.16	0.34	19.94	0.33	10.99	15.21	0.06	0	0	100		33.2	33.8	33
004-012-py-6-core	50.28	1.08	1.33	0.24	25.93	0.46	11.59	9.58	0.08	0	0	100.6		35.1	44.1	20.9
004-012-py-7-rim	49.55	1.8	2.4	0.35	18.22	0.33	11.48	16.34	0.01	0	0	100.6		34.3	30.6	35.1
004-012-py-8-rim	49.41	0.91	1.15	0.19	28.42	0.46	8.1	11.88	0.04	0	0.09	100.7		24.9	48.9	26.2
004-012-py-9-rim	49.51	0.93	1.09	0.19	30.79	0.45	8.25	9.38	0.03	0	0.07	100.7		25.6	53.5	20.9
004-012-py-10-core	50.76	0.6	0.6	0.11	28	0.54	13.22	5.78	0.04	0	0.02	99.7		40	47.5	12.6
004-012-py-11-core	49.72	1.19	1.58	0.28	24.47	0.42	12.11	10	0.05	0	0.12	99.9		36.7	41.6	21.8
004-012-py-12-core	49.77	1.5	2.22	0.37	20.55	0.35	12.66	12.82	0.1	0.01	0	100.4		37.9	34.5	27.6
004-012-py-13-rim	49.66	1.46	0.9	0.17	30.33	0.49	7.68	9.95	0.05	0.02	0.05	100.8		24.1	53.4	22.4
004-012-pl-1	48.36	0.09	32.69	0.01	0.91	0.04	0.11	16.3	1.9	0.27	0.01	100.8		81.3	17.1	1.6
004-012-pl-2	46.95	0.07	33.86	0	0.59	0.01	0.18	17.3	1.35	0.1	0.08	100.5		87.1	12.3	0.6
004-012-pl-3	48.26	0.11	32.63	0.01	0.75	0.04	0.06	16.17	1.68	0.37	0.03	100.1		82.3	15.5	2.2
004-012-pl-4	48.51	0.01	32.92	0.01	0.73	0.03	0.11	16.03	1.91	0.27	0.01	100.6		80.9	17.4	1.6
004-012-pl-5	47.34	0.04	33.69	0.02	0.69	0.01	0.09	17.46	1.35	0.18	0.04	101		86.8	12.2	1.1
004-012-ol-1-core	34.12	0.1	0	0.05	45.96	0.48	19.34	0.39	0.03	0	0.03	100.6	42.9
004-012-ol-2-core	34.1	0.06	0	0.08	45.09	0.42	20.42	0.38	0	0.02	0.06	100.7	44.7
004-012-ol-3-rim	32.85	0.07	0.01	0.06	53.2	0.54	12.33	0.39	0	0.01	0.03	99.6	29.2
004-012-ol-4-rim	32.71	0.13	0	0.07	53.49	0.6	12.07	0.35	0.02	0.01	0	99.5	28.7
004-012-ol-5-rim	31.33	0.36	0.01	0.02	59.46	0.63	6.81	0.23	0.04	0	0.02	99	17
004-012-ol-6-rim	32.73	0.3	0.55	0	56.32	0.65	9.63	0.52	0	0.01	0	100.8	23.4
004-012-ol-7-rim	32.59	0.28	0.05	0.03	56.37	0.64	10.06	0.49	0	0.02	0.08	100.7	24.1
004-012-ol-line-1	34.74	0.17	0	0.05	41.63	0.35	23.16	0.35	0.02	0.02	0	100.6	49.8
004-012-ol-line-2	34.85	0.08	0.03	0.03	41.95	0.42	22.87	0.33	0	0.01	0	100.8	49.3
004-012-ol-line-3	34.71	0.06	0.03	0.12	42.1	0.43	22.6	0.39	0	0.01	0.05	100.6	48.9
004-012-ol-line-4	34.75	0.07	0.01	0.11	41.48	0.43	22.51	0.39	0.03	0	0.08	99.9	49.2
004-012-ol-line-5	34.71	0.11	0.02	0.07	41	0.43	22.54	0.35	0	0.03	0.03	99.4	49.5
004-012-ol-line-6	34.46	0.09	0	0.09	43.29	0.43	20.97	0.27	0	0.02	0.04	99.8	46.3
004-012-ol-line-7	34.75	0.02	0	0.1	41.85	0.4	22.15	0.34	0	0	0	99.8	48.5
004-012-ol-line-8	34.85	0.08	0.02	0.06	42.9	0.4	21.7	0.32	0	0	0.1	100.5	47.4
004-012-ol-line-9	34.43	0.09	0.04	0.1	42.98	0.44	21.26	0.31	0	0	0	99.8	46.9
004-012-ol-line-10	34.26	0.11	0.01	0.09	43.53	0.47	20.79	0.31	0	0	0.03	99.7	46
004-012-ol-line-11	34.19	0.07	0	0.05	43.84	0.4	20.6	0.32	0	0	0.14	99.6	45.6
004-012-ol-line-12	34.24	0.12	0.02	0.09	44.26	0.47	19.96	0.3	0	0	0	99.5	44.6
004-012-ol-line-13	34.29	0.14	0.02	0.08	45.4	0.47	19.06	0.3	0	0	0.01	99.8	42.8
004-012-ol-line-14	34.03	0.09	0	0.08	46.33	0.46	18.71	0.34	0	0.01	0	100.2	41.9
004-012-ol-line-15	33.91	0.14	0.01	0.09	46.54	0.49	17.92	0.36	0	0	0	99.5	40.7
004-012-ilm-1	0.04	54.37	0.06	0.44	44.22	0.43	0.97	0.03	0.08	0	0.03	100.9
004-012-ilm-2	0.03	53.94	0.02	0.6	42.93	0.34	2.27	0	0.01	0	0	100.3
004-012-ilm-3	0	54.29	0.05	0.42	43.61	0.4	0.95	0.03	0.01	0	0	100
004-012-ilm-4	0.04	53.73	0.08	0.4	44.95	0.37	0.68	0.03	0	0	0	100.5
004-012-ilm-5	0.29	53.33	0.12	0.64	43.1	0.38	1.91	0.28	0	0	0.05	100.3
004-012-ilm-6	0.18	53.88	0.05	0.5	43.64	0.38	1.55	0.23	0.05	0.01	0.04	100.8
004-012-spl-1	0.08	26.48	3.84	13.72	53.08	0.35	1.81	0.04	0.03	0	0	99.7
004-012-spl-2	0.15	24.11	4.23	16.92	52.6	0.36	1.06	0.01	0	0	0.03	99.5
004-012-spl-3	0.8	26	3.85	12.44	54.02	0.39	1.24	0.2	0	0	0	99.1
004-012-spl-4	0.48	24.9	4.23	15.07	53.12	0.35	1.14	0.09	0	0	0	99.5
004-012-spl-5	0.24	24.97	4.29	15.44	52.24	0.41	1.63	0.03	0	0	0	99.4
Bulk composition	37.5	9.03	8.13	0.4	27.03	0.33	8.24	8.36	0.39	0.06	0.11
042GP, 002
Poikilitic clast
042GP-002-py-1-core	49.13	2.48	3.53	0.57	15.19	0.23	13.3	15.8	0.1	0	0	100.4		40.1	25.7	34.2
042GP-002-py-2-core	51.43	1.1	1.19	0.23	17.82	0.33	15.52	12.79	0.03	0	0.03	100.5		44.7	28.8	26.5
042GP-002-py-3-core	49.56	1.46	1.88	0.36	21.62	0.41	13.58	11.17	0.02	0	0.01	100.1		40.3	36	23.8
042GP-002-py-4-core	50.01	2.06	3.05	0.46	14.88	0.26	12.7	17.08	0.05	0	0	100.6		38.1	25	36.8
042GP-002-py-5-rim	48.76	1.03	1.4	0.25	30.53	0.48	6.82	11.39	0.05	0	0.03	100.8		21.2	53.3	25.5
042GP-002-py-6-rim	49.87	1.82	2.58	0.42	15.43	0.3	12.45	16.74	0.11	0.01	0.02	99.8		37.6	26.1	36.3
042GP-002-py-7-rim	47.57	1.23	1.48	0.27	25.37	0.47	11.07	10.87	0.03	0.01	0.01	98.4		33.4	43	23.6
042GP-002-py-8-core	50.01	0.8	1.01	0.23	23.21	0.4	15.69	7.74	0.08	0	0.01	99.2		45.8	38	16.2
042GP-002-py-9-rim	48.47	1.33	1.85	0.33	22.91	0.35	10.81	12.89	0.04	0	0.01	99		32.8	39	28.1
042GP-002-py-10-core	49.4	1.78	2.65	0.49	16.22	0.3	13.17	15.48	0.13	0	0.04	99.8		39.4	27.3	33.3
042GP-002-pl-1	48.96	0.76	31.65	0	1.3	0.04	0.16	15.23	1.81	0.23	0.11	100.2		81.1	17.5	1.4
042GP-002-pl-2	49.09	0.06	32.42	0.01	0.8	0.01	0.18	15.94	1.81	0.14	0.03	100.5		82.3	16.9	0.8
042GP-002-pl-3	46.88	0.11	33.46	0.01	0.41	0	0.17	17.6	1.41	0.07	0.09	100.2		87	12.6	0.4
042GP-002-pl-4	46.6	0.08	34.03	0	0.56	0.01	0.2	17.49	1.25	0.13	0	100.4		87.9	11.4	0.7
042GP-002-pl-5	46.58	0.1	33.83	0.03	0.37	0	0.15	17.72	1.19	0.04	0.12	100.2		89	10.8	0.3
042GP-002-ol-1-rim	32.9	0.49	0.3	0.05	52.06	0.54	13.57	0.49	0.04	0.01	0	100.6	31.7
042GP-002-ol-2-core	35.1	0.11	0.02	0.13	36.54	0.34	27.08	0.43	0.03	0	0.05	99.9	56.9
042GP-002-ol-3-rim	33.48	0.11	0.03	0.07	47.19	0.48	18.47	0.41	0	0	0.09	100.4	41.1
042GP-002-ol-4-core	34.7	0.13	0	0.05	41.58	0.36	22.7	0.37	0	0.01	0	99.9	49.3
042GP-002-ol-5-core	34.87	0.07	0.07	0.13	35.9	0.43	27.52	0.33	0.04	0	0.05	99.4	57.8
042GP-002-ol-6-rim	34.01	0.07	0	0.1	43.04	0.45	21.81	0.41	0	0.02	0.16	100.1	47.5
042GP-002-ol-7-rim	34.05	0.12	0.02	0.1	42.99	0.4	21.95	0.36	0.03	0	0.03	100.2	47.7
042GP-002-ol-line-1	32.58	0.04	0.06	0.06	53.14	0.57	13.56	0.42	0.1	0	0	100.7	31.3
042GP-002-ol-line-2	32.52	0.09	0	0.01	51.78	0.5	14.65	0.41	0	0	0.07	100.2	33.5
042GP-002-ol-line-3	33.04	0.06	0.05	0.07	48.79	0.51	17.25	0.37	0	0.01	0.01	100.2	38.7
042GP-002-ol-line-4	33.53	0.09	0.01	0.06	46.22	0.44	19.42	0.37	0	0.01	0.05	100.4	42.8
042GP-002-ol-line-5	34.31	0.09	0.06	0.1	44.19	0.47	21.23	0.36	0.03	0	0.03	100.9	46.1
042GP-002-ol-line-6	34.62	0.11	0	0.06	41.86	0.43	22.57	0.37	0.04	0	0.04	100.2	49
042GP-002-ol-line-7	34.34	0.06	0	0.06	41.1	0.38	23.65	0.4	0.03	0.02	0.02	100.2	50.6
042GP-002-ol-line-8	34.51	0.08	0.02	0.06	40.08	0.48	24.63	0.37	0.04	0.01	0.03	100.5	52.3
042GP-002-ol-line-9	34.37	0.08	0.04	0.1	39.53	0.42	24.71	0.42	0.02	0	0.03	99.7	52.7
042GP-002-ol-line-10	34.38	0.06	0.03	0.11	39.08	0.42	24.97	0.42	0	0	0.02	99.5	53.3
042GP-002-ol-line-11	33.59	0.14	0	0.12	38.99	0.43	24.72	0.36	0	0	0.03	98.5	53.1
042GP-002-ol-line-12	34.38	0.08	0.05	0.14	36.61	0.38	27.43	0.41	0.04	0.01	0.08	99.7	57.2
042GP-002-ol-line-13	34.44	0.08	0.04	0.11	37.28	0.35	26.77	0.35	0	0.01	0.12	99.6	56.1
042GP-002-ol-line-14	33.87	0.12	0.04	0.15	37.29	0.39	27.28	0.42	0.05	0	0.03	99.6	56.6
042GP-002-ol-line-15	35.04	0.09	0	0.15	37.43	0.34	26.6	0.42	0	0.01	0.13	100.3	55.9
042GP-002-ol-line-16	34.86	0.04	0.02	0.13	37.15	0.37	27.01	0.38	0.06	0.01	0.04	100.1	56.5
042GP-002-ol-line-17	34.95	0.1	0.02	0.14	37.66	0.38	27.2	0.41	0	0	0	100.9	56.3
042GP-002-ol-line-18	34.57	0.06	0	0.14	37.28	0.36	27.07	0.41	0.05	0.01	0	100	56.4
042GP-002-ol-line-19	34.76	0.07	0.02	0.1	37.11	0.33	26.59	0.38	0	0	0.01	99.4	56.1
042GP-002-ol-line-20	34.78	0.11	0.01	0.12	37.38	0.33	26.82	0.41	0	0.01	0.08	100.2	56.1
042GP-002-ilm-1	0.03	53.44	0.03	0.42	44.36	0.42	1.3	0.04	0.11	0	0.04	100.5
042GP-002-ilm-2	0.05	53.14	0	0.42	44.15	0.43	1.05	0.09	0.02	0	0	99.5
042GP-002-ilm-3	0.01	53.72	0.07	0.35	45.04	0.41	0.45	0	0.05	0.01	0	100.3
042GP-002-ilm-4	0.13	53.94	0.02	0.31	42.92	0.37	2.32	0.16	0	0	0.03	100.6
042GP-002-spl-1	0.07	26.3	4.8	13.44	51.9	0.44	2.63	0.01	0.02	0	0.08	99.8
042GP-002-spl-2	0.21	24.3	5.04	15.1	51.15	0.41	2.66	0	0.04	0.02	0.1	99.1
042GP-002-spl-3	0.15	26.9	5.04	10.95	54.02	0.4	1.99	0.01	0	0.02	0	99.7
042GP-002-spl-4	0.15	28	3.98	10.36	52.85	0.37	3.57	0.09	0	0	0.11	99.6
042GP-002-spl-5	0.06	28.11	4.04	10.72	52.9	0.35	3.19	0.04	0.04	0	0.07	99.7
042GP-002-spl-6	0.12	21.63	6.1	19.15	49.33	0.36	2.22	0.03	0	0	0	99.1
042GP-002-spl-7	0.09	28.39	2.95	10.34	55.66	0.37	1.34	0.13	0	0	0.03	99.4
042GP-002-spl-8	0.03	27.19	3.38	10.71	56.47	0.36	0.68	0.03	0	0.02	0.06	99.2
042GP-002-spl-9	0.06	28.16	3.71	10.39	54.15	0.31	2.04	0.02	0.01	0	0.02	99
Bulk composition	42.43	3.13	11.98	0.3	19.76	0.25	9.71	10.7	0.53	0.04	0.2
103-001, 002
Poikilitic clast
001-002-py-1-core	47.72	1.88	2.98	0.22	20.01	0.31	9.92	16.32	0.06	0.01	0.01	99.4		30.2	34.2	35.7
001-002-py-2-rim	46.26	1.32	1.44	0.04	35.86	0.46	3.49	10.22	0.03	0.03	0.09	99.2		11.3	65	23.7
001-002-py-3-core	50.48	1.5	1.79	0.32	18.86	0.35	14.69	12.66	0.02	0	0.06	100.7		42.7	30.8	26.5
001-002-py-4-rim	47.97	1.33	2.09	0.17	28.24	0.42	8.56	11.02	0.03	0	0	99.8		26.5	49	24.5
001-002-py-5-core	50.49	1.33	1.37	0.23	19.33	0.31	15.07	11.91	0.09	0.02	0.02	100.2		43.7	31.5	24.8
001-002-py-6-rim	46.01	1.93	2.4	0.16	26.06	0.3	5.59	16.78	0.02	0	0.07	99.3		17.3	45.3	37.4
001-002-py-7-core	47.82	2.68	4.16	0.67	14.81	0.26	13.09	16.98	0.06	0	0	100.6		39	24.7	36.3
001-002-py-8-core	50	1.34	1.52	0.28	19.23	0.36	14.93	12.11	0.06	0	0.06	100		43.4	31.3	25.3
001-002-py-9-core	47.65	3.16	3.59	0.42	16.04	0.31	11.81	16.74	0.13	0.03	0.07	100		36	27.4	36.6
001-002-py-10-core	47.34	2.6	3.46	0.31	17.55	0.33	10.7	17.01	0.03	0	0.08	99.4		32.7	30	37.3
001-002-py-11-rim	45.91	1.46	2.09	0	35.59	0.48	1.1	13.16	0.06	0.02	0.04	100.1		3.6	65.4	31
001-002-py-12-core	48.5	2.38	3.33	0.34	17.76	0.32	11.86	15.98	0	0	0.09	100.6		35.6	29.9	34.5
001-002-py-13-rim	47.55	1.48	1.99	0.13	26.14	0.44	9.14	12.32	0.05	0.02	0.02	99.4		28	44.9	27.1
001-002-py-14-rim	47.21	1.48	1.68	0.02	31.65	0.43	3.44	14.51	0.07	0.03	0.11	100.7		10.9	56.1	33
001-002-py-15-core	47.56	1.92	2.78	0.25	22.26	0.37	10.91	13.44	0.07	0	0.03	99.7		33	37.8	29.2
001-002-py-16-core	50.31	1.26	1.25	0.2	20.83	0.39	15.07	11	0	0	0.09	100.4		43.5	33.7	22.8
001-002-py-17-core	49.43	2.51	3.72	0.59	14.59	0.25	12.87	16.76	0.05	0	0.07	100.9		38.9	24.7	36.4
001-002-py-18-rim	48.86	1.62	2.41	0.19	22.54	0.35	9.75	14.56	0.08	0.02	0	100.4		29.7	38.5	31.8
001-002-pl-1	48.2	0.16	32.62	0	0.87	0.03	0.24	16.33	1.89	0.14	0.03	100.6		82	17.2	0.8
001-002-pl-2	48.36	0.08	32.8	0.02	0.7	0.01	0.28	16.43	1.7	0.13	0.05	100.6		83.6	15.6	0.8
001-002-pl-3	50.38	0.11	31.04	0.05	1.39	0.05	0.18	15.28	1.94	0.33	0	100.8		79.6	18.3	2.1
001-002-pl-4	49.15	0.14	31.33	0.02	1.21	0.02	0.27	15.5	1.93	0.24	0.06	99.9		80.4	18.1	1.5
001-002-pl-5	48.31	0.15	32.41	0	0.96	0	0.24	16.1	1.85	0.18	0.14	100.3		81.9	17	1.1
001-002-pl-6	46.59	0.09	33.19	0.01	0.58	0.02	0.22	17.2	1.54	0.08	0	99.6		85.7	13.9	0.4
001-002-pl-7	46.06	0.13	34.18	0	0.54	0	0.27	17.4	1.39	0.06	0.04	100.1		87.1	12.5	0.4
001-002-pl-8	47.76	0.11	32.28	0	0.91	0.03	0.35	16.66	1.6	0.13	0.01	99.8		84.5	14.7	0.8
001-002-pl-9	46.79	0.06	33.86	0	0.54	0	0.23	17.27	1.36	0.12	0.01	100.3		86.9	12.4	0.7
001-002-pl-10	47.79	0.09	33.51	0	0.7	0	0.22	16.58	1.71	0.11	0.05	100.9		83.7	15.7	0.7
001-002-pl-11	58.75	0.22	24.08	0	3.03	0.04	0.06	12	1.15	1.35	0.01	100.7		76.5	13.2	10.3
001-002-pl-12	47.39	0.14	33.21	0	0.66	0	0.21	17.18	1.52	0.11	0.02	100.5		85.7	13.7	0.7
001-002-pl-13	46.34	0.03	34.01	0	0.61	0.01	0.2	17.26	1.31	0.1	0.02	99.9		87.4	12	0.6
001-002-pl-14	48.23	0.15	32.85	0	0.67	0.01	0.2	16.35	1.68	0.15	0.04	100.3		83.5	15.6	0.9
001-002-pl-15	50.9	0.12	30.66	0	1.29	0.03	0.21	14.98	2.12	0.3	0.04	100.6		78.2	20	1.8
001-002-pl-16	46.57	0.07	33.7	0.02	0.63	0.01	0.25	17.04	1.53	0.12	0	100		85.4	13.9	0.7
001-002ol-1-rim	33.12	0.41	0.01	0.01	51.57	0.49	14.45	0.53	0	0	0.03	100.9	33.3
001-002ol-2-rim	32.56	0.29	0	0.01	52.31	0.53	14.52	0.42	0.01	0	0.06	100.8	33.1
001-002ol-3-rim	32.52	0.23	0.04	0.04	53.75	0.58	12.31	0.44	0.01	0.02	0	100	29
001-002ol-4-core	34.98	0.11	0.05	0.05	41.3	0.45	22.7	0.51	0	0	0.06	100.2	49.5
001-002ol-5-rim	31.99	0.12	0	0.05	54.37	0.51	12.91	0.49	0	0.03	0	100.5	29.7
001-002ol-6-rim	32.07	0.12	0.04	0.02	52.78	0.52	13.79	0.41	0.07	0	0.05	99.9	31.8
001-002ol-7-rim	33.48	0.23	0.02	0.01	48.4	0.47	17.76	0.42	0	0	0.03	101	39.5
001-002ol-8-core	32.83	0.14	0	0.04	46.53	0.4	19.99	0.4	0	0	0	100.4	43.4
001-002ol-9-interstitial	30.47	0.46	0	0	60.45	0.63	7.11	0.35	0	0.04	0	99.7	17.3
001-002ol-10-rim	32.91	0.1	0	0.02	52.11	0.48	14.44	0.44	0.08	0.04	0	100.7	33.1
001-002ol-11-interstitial	30.71	0.25	0	0	64.49	0.78	3.93	0.4	0	0.01	0.03	100.7	9.8
001-002ol-12-rim	32.74	0.13	0.12	0.03	51.41	0.51	14.66	0.38	0	0	0	100.1	33.7
001-002ol-line-1	35.71	0.16	0.04	0.08	35.24	0.36	28.44	0.43	0	0.01	0.04	100.5	59
001-002ol-line-2	35.67	0.15	0.11	0.28	34.86	0.32	28.62	0.58	0.01	0.02	0.05	100.7	59.4
001-002ol-line-3	35.82	0.1	0.02	0.08	35.15	0.35	28.78	0.37	0.02	0	0.01	100.7	59.3
001-002ol-line-4	35.97	0.12	0.04	0.09	34.33	0.37	28.74	0.39	0	0	0.1	100.3	59.9
001-002ol-line-5	35.73	0.1	0.03	0.1	34.53	0.4	28.83	0.39	0	0.01	0.08	100.3	59.8
001-002ol-line-6	35.95	0.06	0.02	0.13	34.26	0.37	29	0.38	0.01	0.01	0.01	100.3	60.1
001-002ol-line-7	35.69	0.11	0.01	0.12	34.41	0.41	28.9	0.34	0.05	0.02	0.11	100.2	60
001-002ol-line-8	36.1	0.09	0.04	0.14	34.8	0.38	28.72	0.41	0	0	0	100.7	59.5
001-002ol-line-9	35.87	0.07	0.02	0.11	34.75	0.38	28.53	0.38	0	0	0.02	100.2	59.4
001-002ol-line-10	35.6	0.06	0.03	0.07	35.76	0.38	28.49	0.29	0.05	0	0.03	100.7	58.7
001-002ol-line-11	35.13	0.1	0	0.1	36.9	0.46	27.52	0.41	0.04	0.01	0.08	100.8	57.1
001-002ol-line-12	35.15	0.14	0.02	0.07	38.81	0.44	25.68	0.4	0	0.02	0	100.7	54.1
001-002ol-line-13	34.16	0.14	0.01	0.3	41.59	0.44	23.31	0.36	0.01	0.02	0.04	100.5	50
001-002ol-line-14	33.7	0.14	0.01	0	47.16	0.51	17.9	0.41	0	0	0.04	99.9	40.4
001-002ol-line-15	32.58	0.15	0	0.06	52.51	0.53	14.2	0.48	0	0	0.01	100.7	32.5
001-002-ilm-1	0.28	52.45	0.12	0.21	46.29	0.41	0.24	0.16	0	0	0	100.5
001-002-ilm-2	0.47	52.77	0.35	0.2	45.42	0.32	0.29	0.45	0.07	0.03	0	100.7
001-002-ilm-3	0.18	52.85	0.1	0.28	45.87	0.41	0.42	0.13	0	0.03	0	100.5
001-002-ilm-4	0.51	52.78	0.08	0.16	45.35	0.34	1.05	0.2	0.02	0.03	0	100.6
001-002-ilm-5	0.05	54.06	0.04	0.2	44.66	0.4	0.73	0.08	0.03	0	0	100.5
001-002-ilm-6	0.12	53.78	0.04	0.21	43.81	0.41	1.62	0.07	0.08	0.04	0	100.3
001-002-ilm-7	0.26	53.68	0.21	0.22	44.04	0.34	1.52	0.28	0	0.01	0.02	100.7
001-002-ilm-8	0.56	52.54	0.05	0.25	43.57	0.44	2.3	0.21	0.04	0.02	0.01	100.1
001-002-ilm-9	0.1	52.91	0.05	0.17	45.32	0.32	0.9	0.26	0	0.02	0.06	100.4
001-002-ilm-10	0.32	52.74	0.15	0.17	45.91	0.4	0.48	0.18	0	0.02	0	100.6
001-002-ilm-11	0.1	52.85	0.09	0.11	46.47	0.4	0.34	0.12	0	0.02	0	100.8
001-002-spl-1	0.45	25.25	4.94	11.98	55.65	0.33	0.33	0.28	0.05	0	0.02	99.5
Bulk composition	42.03	5.7	11.37	0.19	20.84	0.26	7.43	11.17	0.55	0.08	0.19
406-002, 002
Poikilitic clast
002-002-py-1-rim	47.39	0.61	0.55	0.07	39.82	0.55	3.12	7.29	0	0	0.05	99.5		10.2	72.8	17.1
002-002-py-2-rim	47.44	1.14	0.95	0.06	29.95	0.39	1.81	17.65	0.09	0	0.11	99.6		5.8	53.7	40.5
002-002-py-3-rim	47.24	1.31	1.47	0.02	30.37	0.42	1.13	17.9	0.06	0	0.04	100		3.6	54.9	41.5
002-002-py-4-rim	47.06	1.32	1.61	0.05	30.57	0.37	0.68	18.6	0.06	0	0.07	100.5		2.2	55	42.8
002-002-py-5-rim	47.07	1.34	1.38	0.07	31.14	0.35	1.31	18.2	0.05	0	0.04	101		4.1	54.8	41.1
002-002-py-6-rim	46.74	1.2	1.02	0.01	39.65	0.61	1.22	10.1	0.05	0	0.02	100.7		4	72.4	23.6
002-002-py-7-core	49.74	2.19	2.58	0.37	16.94	0.29	12.44	15.96	0.06	0.01	0.03	100.7		37.2	28.4	34.3
002-002-py-8-core	51.39	1.48	1.41	0.26	17.58	0.27	13.5	14.85	0.08	0.01	0.05	100.9		39.7	29	31.4
002-002-py-9-rim	46.69	0.98	1.32	0.01	38.22	0.53	1.93	9.83	0	0.01	0.05	99.6		6.3	70.4	23.2
002-002-pl-1	48.12	0.06	33.34	0	0.53	0.04	0.16	16.67	1.66	0.13	0.02	100.8		84.1	15.1	0.8
002-002-pl-2	45.99	0.04	34.5	0	0.42	0.04	0.18	17.78	1.32	0.07	0	100.4		87.8	11.8	0.4
002-002-pl-3	47.22	0.07	34.13	0	0.47	0	0.17	17.24	1.47	0.1	0.02	100.9		86.2	13.3	0.6
002-002-pl-4	47.18	0.09	33.88	0	0.52	0	0.15	17.29	1.28	0.1	0	100.6		87.6	11.7	0.6
002-002-ol-1-interstitial	29.78	0.14	0.04	0	66.61	0.9	0.59	0.79	0	0.03	0.15	99.1	1.5
002-002-ol-2-interstitial	30.13	0.16	0.03	0.03	67.89	0.83	0.72	0.83	0.13	0.03	0	101	1.9
002-002-ol-3-interstitial	30.16	0.25	0.03	0	66.16	0.9	0.79	0.79	0	0.01	0.23	99.4	2.1
002-002-ol-4-interstitial	30.41	0.1	0	0	68.04	0.79	0.82	0.53	0.02	0.03	0.1	100.9	2.1
002-002-ol-5-interstitial	30.99	0.16	0.04	0.02	66.63	0.9	1.3	0.74	0	0	0.02	100.9	3.4
002-002-ol-6-interstitial	30.42	0.12	0	0	65.81	0.88	1.09	0.58	0.03	0.02	0.09	99.2	2.9
002-002-ol-7-interstitial	30.2	0.1	0.03	0.02	67.43	0.88	0.68	0.65	0.03	0.01	0.14	100.2	1.8
002-002-ol-8-interstitial	30.05	0.08	0.01	0.02	66.86	0.87	0.71	0.7	0.02	0	0.14	99.5	1.9
002-002-ol-9-interstitial	30.34	0.09	0.04	0.02	67.77	0.76	0.8	0.6	0.01	0.07	0.07	100.6	2
002-002-ol-10-interstitial	30.42	0.22	0.01	0.02	67.41	0.91	0.93	0.64	0.08	0.02	0.09	100.8	2.4
002-002-ol-11-interstitial	29.83	0.14	0.01	0	66.35	0.84	0.64	0.82	0.02	0	0.13	98.9	1.7
002-002-Ilm-1	0.56	52.64	0.15	0.07	46.02	0.36	0.27	0.43	0.11	0.01	0	100.7
002-002-Ilm-2	0.08	54.06	0.11	0.05	45.9	0.41	0.03	0.11	0	0.02	0	100.8
002-002-Ilm-3	0.01	53.39	0.06	0.09	45.58	0.36	0.05	0.09	0	0	0.05	99.7
002-002-Ilm-9	0.09	52.87	0.01	0	45.51	0.42	0.06	0.08	0.04	0.01	0.03	99.2
002-002-silica-1	97.78	0.22	1.01	0.02	0.2	0.01	0.01	0.27	0.32	0	0	100
002-002-silica-2	97.71	0.21	1.02	0.03	0.76	0	0	0.33	0.3	0	0	100.4
002-002-silica-3	99	0.21	0.81	0.03	0.21	0.04	0	0.18	0.25	0.05	0.03	100.8
002-002-silica-4	98.24	0.11	0.51	0.01	0.11	0.03	0	0.17	0.2	0.02	0	99.4
002-002-phos-1	1.58	0.1	0.03	0	1.81	0.08	0	53.1	0	0.01	40.02	99
Bulk composition	42.44	3	22.76	0.01	15.9	0.19	0.55	13.48	0.97	0.07	0.61
103-003, 005
Poikilitic clast
003-005-py-1-core	49.28	2.6	3.34	0.33	15.38	0.29	11.28	18.01	0.06	0	0	100.7		34.3	26.3	39.4
003-005-py-2-rim	46.72	1.07	1.34	0.13	38.58	0.63	1.7	9.48	0.04	0.02	0.05	99.9		5.6	71.8	22.6
003-005-py-3-core	49.04	2.59	3.3	0.33	15.68	0.3	11.22	17.65	0.09	0	0.01	100.2		34.3	26.9	38.8
003-005-py-4-rim	47.4	1.09	1.21	0.07	37.57	0.57	2.32	10.03	0.04	0	0.01	100.4		7.6	68.9	23.6
003-005-py-5-rim	49.87	1.41	1.69	0.13	21.48	0.35	9.18	15.76	0.03	0.01	0.04	100		28.2	37	34.8
003-005-py-6-rim	47.59	1.19	1.39	0.12	30.53	0.41	4.22	13.32	0.08	0.01	0	99		13.6	55.4	31
003-005-py-7-rim	48.32	0.98	1.08	0.11	31.72	0.48	7.71	8.38	0.05	0	0.02	98.9		24.5	56.4	19.1
003-005-py-8-core	48.68	2.4	3.14	0.35	18.24	0.33	11.66	15.34	0.05	0	0.04	100.3		35.4	31.1	33.5
003-005-py-9-rim	47.37	0.93	0.94	0.05	36.83	0.57	3.22	9.82	0.08	0	0.02	99.9		10.4	66.8	22.8
003-005-py-line-1	47.33	0.81	1.16	0.08	38.95	0.56	2.36	8.87	0.09	0.02	0.04	100.3		7.7	71.5	20.8
003-005-py-line-2	48.36	0.75	0.81	0.07	39.07	0.56	3.06	7.82	0	0.02	0.11	100.7		10	71.6	18.4
003-005-py-line-3	48.05	0.67	0.7	0.06	40.09	0.59	3.28	6.66	0.02	0.01	0.03	100.2		10.7	73.6	15.7
003-005-py-line-4	48.23	0.8	0.96	0.03	36.35	0.57	4.72	8.3	0	0	0	100.1		15.2	65.6	19.2
003-005-py-line-5	48.84	0.8	0.94	0.09	35.07	0.51	5.96	8.45	0.05	0	0.1	100.8		18.8	62	19.2
003-005-py-line-6	49.5	0.75	0.83	0.08	33.48	0.55	7.14	8.2	0.02	0.02	0	100.6		22.4	59	18.5
003-005-py-line-7	49.28	0.92	1.14	0.09	30.39	0.46	7.8	10.21	0.05	0	0.06	100.4		24.2	53	22.8
003-005-py-line-8	49.74	0.95	1.14	0.1	29.23	0.48	9.19	9.32	0.06	0	0	100.2		28.5	50.8	20.8
003-005-py-line-9	49.89	1.28	1.75	0.17	25.38	0.43	9.17	12.59	0.03	0	0	100.8		28.2	43.9	27.9
003-005-py-line-10	49.44	1.46	1.83	0.18	22.67	0.35	9	14.99	0.07	0	0.03	100.1		27.7	39.1	33.2
003-005-py-line-11	49.43	1.38	1.88	0.17	22.6	0.36	9.17	14.72	0.1	0.02	0	99.9		28.3	39.1	32.6
003-005-py-line-12	50.46	0.86	0.97	0.11	26.95	0.49	11.04	9.32	0.07	0.01	0.05	100.4		33.6	46	20.4
003-005-py-line-13	50.34	1	1.05	0.2	23.41	0.41	11.63	11.4	0.08	0.01	0	99.7		35.3	39.9	24.9
003-005-py-line-14	49.59	1.89	2.27	0.23	17.99	0.34	10.69	16.88	0.04	0.02	0.04	100		32.5	30.7	36.9
003-005-py-line-15	49.27	1.83	2.42	0.25	17.47	0.27	10.74	17.51	0.06	0	0.01	99.9		32.4	29.6	38
003-005-pl-1	49.67	0.15	31.75	0	0.78	0.01	0.15	15.83	2	0.17	0	100.5		80.6	18.4	1.1
003-005-pl-2	51.23	0.09	30.72	0	1.12	0.01	0.09	14.87	2.11	0.4	0.03	100.8		77.6	19.9	2.5
003-005-pl-3	48.44	0.08	32.91	0.02	0.69	0.02	0.14	16.65	1.46	0.15	0.05	100.6		85.5	13.6	0.9
003-005-pl-4	49.29	0.08	32.27	0.02	0.86	0.04	0.16	15.91	1.9	0.19	0	100.8		81.3	17.6	1.1
003-005-pl-5	48.52	0.08	32.76	0.04	0.68	0	0.15	16.29	1.69	0.17	0.02	100.4		83.3	15.6	1.1
003-005-pl-6	46.55	0.11	34.42	0	0.51	0.03	0.2	17.56	1.27	0.06	0	100.8		88.1	11.5	0.4
003-005-pl-7	46.35	0.06	34.1	0.02	0.56	0.04	0.18	17.44	1.36	0.06	0.08	100.3		87.3	12.3	0.4
003-005-ilm-1	0.13	54.16	0.1	0.09	45.63	0.34	0.06	0.12	0.07	0.03	0.08	101.1
003-005-ilm-2	0.91	52.11	0.77	0.17	44.9	0.35	0.27	0.48	0.01	0.01	0.02	100.4
003-005-ilm-3	0.64	52.93	0.23	0.09	45.13	0.4	0.01	0.12	0.13	0.04	0.08	100.1
003-005-ilm-4	0.06	52.97	0.13	0.19	45.69	0.42	0.28	0.05	0	0.01	0	99.9
003-005-ilm-5	0.3	53.32	0.11	0.18	44.88	0.38	0.17	0.21	0.08	0.01	0	99.9
003-005-ilm-6	0.48	52.69	0.35	0.14	45.93	0.39	0	0.27	0.06	0.01	0	100.5
003-005-ilm-7	0.05	53.8	0.14	0.24	45.41	0.4	0.29	0.06	0	0	0.01	100.6
003-005-ilm-8	0.1	54.23	0.13	0.26	44.24	0.35	0.38	0.03	0.07	0	0	100.1
003-005-ilm-9	0.05	54	0.07	0.23	44.9	0.39	0.26	0.06	0.08	0	0.06	100.3
003-005-ilm-10	0.09	53.57	0.12	0.32	44.39	0.39	0.74	0.08	0.02	0	0	100
Bulk composition	38.3	9.57	11.65	0.09	25.18	0.3	3.07	10.39	0.6	0.07	0.5
406-005, 002
Poikilitic clast
005-002-py-1-rim	48.73	1.59	2.1	0.18	24.06	0.33	7.26	15.92	0.08	0.02	0.05	100.4		22.6	41.9	35.5
005-002-py-2-rim	47.75	1.25	1.58	0.13	32.56	0.47	4.79	11.73	0.01	0.04	0	100.3		15.2	58	26.8
005-002-py-3-rim	47.21	1.27	1.36	0.15	35.76	0.56	3.78	10.12	0.04	0	0.03	100.3		12.2	64.5	23.4
005-002-py-4-rim	46.18	3.11	1.27	0.06	37.3	0.52	2.03	10.26	0.09	0	0.01	100.8		6.7	69	24.3
005-002-py-5-core	48.34	2.43	3.23	0.29	17.86	0.3	10.23	17.47	0.06	0.02	0.13	100.4		31.2	30.5	38.3
005-002-py-6-rim	47.83	0.78	0.59	0.07	38.01	0.59	2.96	8.88	0.07	0.01	0.04	99.9		9.7	69.5	20.8
005-002-py-7-rim	49.29	1.3	1.54	0.16	27.03	0.48	9.38	11.04	0.03	0.01	0.04	100.3		28.9	46.7	24.4
005-002-py-8-rim	49.07	0.75	0.7	0.1	34.41	0.52	6.69	8.22	0.03	0.01	0	100.6		21	60.5	18.5
005-002-py-9-core	49.59	0.79	0.84	0.07	29.42	0.46	9.66	8.69	0.05	0	0.01	99.6		29.8	50.9	19.3
005-002-py-10-core	49.24	0.78	0.8	0.14	29.32	0.49	9.67	8.71	0	0.01	0	99.2		29.9	50.8	19.3
005-002-py-11-core	48.54	2.65	3.65	0.34	15.6	0.29	11.27	17.86	0.04	0	0	100.3		34.3	26.6	39.1
005-002-py-12-rim	47.93	1.19	1.62	0.2	31.43	0.52	5.83	11.91	0	0	0	100.7		18.2	55.1	26.7
005-002-py-13-core	49.16	1.96	3.03	0.33	20.19	0.36	11.41	13.94	0.07	0	0.1	100.5		34.8	34.6	30.6
005-002-py-14-rim	48.57	1.34	2.03	0.15	25.04	0.46	8.53	13.32	0.06	0	0	99.5		26.5	43.7	29.8
005-002-py-15-rim	48.25	0.88	0.84	0.03	36.75	0.57	3.92	9.49	0.09	0.02	0.04	100.9		12.5	65.7	21.8
005-002-py-line-1	48.14	0.71	0.75	0.02	33.54	0.51	5.65	10.1	0.02	0.04	0	99.5		17.8	59.3	22.9
005-002-py-line-2	48.35	0.83	0.7	0.12	32.97	0.47	5.76	10.48	0.09	0	0.03	99.8		18.1	58.2	23.7
005-002-py-line-3	48.48	0.76	0.78	0.08	32.39	0.51	5.94	11.04	0	0	0.03	100.1		18.5	56.7	24.8
005-002-py-line-4	48.88	0.8	0.76	0.06	32.6	0.5	6.48	10.56	0.07	0	0.03	100.9		20	56.5	23.5
005-002-py-line-5	48.95	0.8	0.79	0.08	32.73	0.52	6.47	10.2	0	0.01	0	100.6		20.1	57.1	22.8
005-002-py-line-6	48.71	0.84	0.97	0.1	31.75	0.46	6.66	10.42	0	0	0	99.9		20.8	55.7	23.4
005-002-py-line-7	48.54	0.81	0.9	0.15	32.19	0.54	6.92	10.01	0.03	0	0.05	100.2		21.5	56.1	22.4
005-002-py-line-8	48.25	0.91	1.23	0.1	30.96	0.54	6.96	10.77	0.04	0.01	0	99.8		21.7	54.2	24.1
005-002-py-line-9	48.91	0.81	0.91	0.07	29.87	0.52	8.12	10.57	0.02	0.01	0	99.9		25	51.6	23.4
005-002-py-line-10	49.65	0.84	0.92	0.13	28.51	0.46	9.48	9.77	0.05	0.02	0.06	99.9		29.2	49.2	21.6
005-002-py-line-11	50.18	0.88	1	0.13	26.13	0.46	11.02	10.39	0.04	0.03	0	100.3		33.2	44.2	22.5
005-002-py-line-12	50.4	1	1	0.14	24.48	0.44	12.27	10.68	0.03	0.01	0	100.5		36.4	40.8	22.8
005-002-py-line-13	50.5	1.05	1.36	0.21	22.66	0.41	12.47	11.95	0.08	0.01	0	100.7		36.9	37.6	25.4
005-002-py-line-14	49.87	1.29	1.58	0.2	21.36	0.4	12.55	12.29	0.04	0	0.06	99.7		37.6	35.9	26.5
005-002-py-line-15	50.35	1.23	1.4	0.18	21.99	0.43	12.75	11.54	0	0.01	0.04	99.9		38.2	37	24.9
005-002-py-line-16	50.31	1.11	1.15	0.18	21.78	0.45	13.26	11.21	0	0.02	0.05	99.6		39.5	36.4	24
005-002-py-line-17	50.82	1.01	1.1	0.24	21.95	0.37	13.8	10.54	0.05	0.03	0	100		41	36.5	22.5
005-002-py-line-18	50.95	1.07	0.92	0.19	22.1	0.37	14	10.5	0.05	0	0.04	100.2		41.3	36.5	22.2
005-002-py-line-19	50.86	1.11	1.15	0.18	21.68	0.39	14.13	10.65	0.06	0	0	100.2		41.6	35.8	22.5
005-002-py-line-20	50.42	1.36	1.46	0.21	21.53	0.43	13.96	10.61	0	0	0.01	100		41.5	35.9	22.6
005-002-pl-1	50.06	0.04	30.67	0.01	1.44	0.08	0.11	15.3	2.04	0.44	0.08	100.3		78.4	19	2.7
005-002-pl-2	49.61	0.11	31.88	0.03	0.8	0.01	0.18	15.99	2.01	0.24	0	100.9		80.3	18.3	1.5
005-002-pl-3	50.8	0.08	31.2	0	0.99	0.01	0.06	15.03	2.09	0.37	0	100.6		78.1	19.7	2.3
005-002-pl-4	48.36	0.1	33.1	0.03	0.65	0.05	0.16	16.56	1.63	0.19	0.04	100.9		83.9	15	1.2
005-002-pl-5	50.15	0.06	31.56	0.02	1.12	0.03	0.13	15.49	1.92	0.31	0	100.8		80.1	18	1.9
005-002-pl-6	49.7	0.1	31.51	0	1.33	0.03	0.19	15.46	1.92	0.28	0.08	100.6		80.3	18	1.7
005-002-ol-1-interstitial	30.54	0.17	0.07	0.05	64.18	0.82	3.51	0.5	0.02	0	0.68	100.6	8.9
005-002-ol-2-interstitial	31.94	0.17	0.04	0	62.76	0.78	3.46	0.65	0	0	0.32	100.1	8.9
005-002-ol-3-interstitial	31.1	0.36	0.16	0.03	62.15	0.71	3.64	0.71	0.06	0.01	0.52	99.5	9.5
005-002-ol-4-interstitial	30.78	0.89	0.19	0.04	63.49	0.73	3.75	0.37	0.12	0.07	0.18	100.7	9.5
005-002-ilm-1	0.07	54.29	0.06	0.21	44.77	0.43	0.57	0.06	0	0.01	0.01	100.5
005-002-ilm-2	0.56	53.23	0.34	0.17	43.85	0.34	0.61	0.16	0.01	0.01	0	99.3
005-002-ilm-3	0.79	52.7	0.08	0.17	45.21	0.41	0.7	0.45	0	0.01	0.1	100.7
005-002-ilm-4	0.54	53.26	0.1	0.19	45.02	0.42	0.45	0.07	0.08	0.03	0.1	100.3
005-002-ilm-5	0.08	53.71	0.1	0.16	45.15	0.39	0.52	0.09	0	0	0	100.2
005-002-ilm-6	0.1	53.6	0.07	0.16	45.14	0.42	0.45	0.05	0.03	0	0	100
005-002-ilm-7	0.28	53.58	0.15	0.2	44.58	0.42	0.46	0.16	0	0	0	99.9
005-002-silica-1	97.72	0.21	0.98	0	0.44	0	0.02	0.31	0.27	0.08	0	100.1
005-002-silica-2	98.69	0.11	0.31	0.02	0.87	0.01	0.02	0.06	0	0.02	0	100.1
005-002-phos-1	1.94	0.12	0.09	0.03	1.07	0.07	0.01	52.33	0.07	0.01	40.31	98.3
Bulk composition	42.48	9.2	10.1	0.1	22.42	0.3	4.25	10.23	0.61	0.1	0.29
103-001, 003
Porphyritic clast
001-003-py-1-core	50.6	1.68	2.26	0.4	19.3	0.35	15.43	10.64	0.04	0.03	0	100.7		45.5	31.9	22.6
001-003-py-2-core	47.01	3.53	5.87	0.57	15.56	0.25	11.87	15.76	0.06	0	0.02	100.5		37.2	27.3	35.5
001-003-py-3-core	45.95	3.84	5.76	0.76	14.93	0.23	12.63	15.63	0.1	0	0.05	99.9		39.2	26	34.8
001-003-py-4-core	46.64	3.75	5.5	0.66	13.43	0.21	11.16	18.62	0.12	0	0.06	100.1		34.8	23.5	41.7
001-003-py-5-core	46	3.91	6.33	0.83	14.05	0.27	11.55	17.18	0.14	0.03	0	100.4		36.3	24.8	38.9
001-003-py-6-core	46.92	3.75	5.52	0.64	16.74	0.25	12.33	14.08	0.08	0	0	100.3		38.7	29.5	31.8
001-003-py-7-core	44.58	3.98	6.58	0.23	19.87	0.35	10	14.24	0.11	0	0.06	100.1		31.9	35.5	32.6
001-003-py-8-rim	44.68	1.01	2.02	0	45.53	0.54	0.35	5.2	0.03	0.01	0.06	99.5		1.2	86.2	12.6
001-003-py-9-rim	45.31	0.99	2.12	0.02	43.84	0.53	0.16	6.25	0	0.07	0.3	99.7		0.6	84.1	15.4
001-003py-line-1	46.83	3.4	5.3	0.72	16.87	0.3	12.92	13.37	0.05	0.02	0.05	99.9		40.4	29.6	30
001-003py-line-2	48.74	2.14	3.64	0.57	20.23	0.37	15.73	8.52	0.02	0.01	0.08	100.1		47.4	34.2	18.4
001-003py-line-3	47.16	3.35	5.3	0.71	16.28	0.29	12.64	14.03	0.11	0.01	0	99.9		39.7	28.7	31.7
001-003py-line-4	46.52	3.57	5.46	0.66	16.47	0.26	12.26	14.48	0.12	0	0	100		38.4	29	32.6
001-003py-line-5	46.49	3.64	5.98	0.7	15.72	0.28	11.82	15.27	0.14	0.01	0	100.1		37.4	27.9	34.7
001-003py-line-6	45.92	3.52	5.76	0.56	16.41	0.27	11.91	15.52	0.12	0	0.02	100.1		36.9	28.5	34.6
001-003py-line-7	47.18	2.71	4.38	0.32	20.54	0.29	11.56	12.48	0.06	0	0.01	99.7		36.1	35.9	28
001-003py-line-8	46.88	1.7	2.65	0.09	29.4	0.44	8.31	9.93	0.08	0.01	0.12	99.6		26	51.7	22.3
001-003py-line-9	47.67	1.49	2.37	0.1	31.51	0.48	6.44	10.09	0.01	0.01	0.02	100.3		20.5	56.4	23.1
001-003py-line-10	46.86	1.68	2.54	0.06	32.44	0.49	5.02	10.95	0.07	0	0	100.2		16.2	58.5	25.3
001-003-pl-1	48.62	0.13	32.44	0.04	0.89	0.03	0.29	16.32	1.83	0.13	0	100.7		82.5	16.7	0.8
001-003-pl-2	48.66	0.15	32.51	0.02	0.93	0.04	0.29	16.16	1.93	0.14	0	100.8		81.5	17.6	0.9
001-003-pl-3	49.01	0.17	32.01	0.02	1.57	0.01	0.21	16.01	1.83	0.22	0.04	101.1		81.7	16.9	1.4
001-003-pl-4	49.7	0.14	31.68	0.01	0.89	0.05	0.27	15.41	2.22	0.15	0.11	100.7		78.6	20.5	0.9
001-003-pl-5	50.11	0.17	31.42	0.01	0.9	0.02	0.21	15.33	2.38	0.22	0.07	100.9		77.1	21.6	1.3
001-003-pl-6	48.08	0.15	32.77	0.05	0.83	0.02	0.24	16.07	1.87	0.17	0.14	100.4		81.8	17.2	1.1
001-003-ilm-1	0.07	52.57	0.15	0.09	46.42	0.39	0.02	0.23	0.05	0.02	0	100.2
001-003-ilm-2	0.21	52.8	0.15	0.03	46.18	0.35	0.06	0.17	0	0	0	100.2
001-003-ilm-3	0.79	51.86	0.38	0.12	45.83	0.34	0.06	0.47	0	0.02	0.06	100.3
001-003-ilm-4	0.23	51.89	0.14	0.02	47.17	0.35	0.07	0.37	0	0	0	100.4
001-003-ilm-5	1.31	51.82	0.29	0.07	44.74	0.35	0.19	0.54	0.05	0.01	0	99.6
001-003-ilm-6	0.52	51.86	0.42	0.08	46.69	0.26	0.06	0.37	0.02	0.05	0.03	100.5
001-003-spl-1	0.33	23.85	5.66	14.74	54.76	0.33	0.49	0.19	0	0	0	100.5
001-003-spl-2	0.36	23.6	5.73	15.65	52.88	0.38	1.03	0.18	0	0	0	99.9
001-003-spl-3	0.21	25.45	5.11	11.7	55.59	0.33	0.8	0.26	0.03	0.02	0.01	99.7
001-003-spl-4	0.42	26.89	3.87	8.78	59.16	0.3	0.23	0.19	0	0.02	0.07	100.1
001-003-spl-5	0.84	25.89	4.94	11.76	54.12	0.29	1.68	0.52	0.02	0	0.04	100.2
001-003-phos-1	10.77	0.06	4.8	0.03	5.53	0.07	0	40.75	0.22	1.46	33.53	99.8
001-003-phos-2	13.16	1.75	1.77	0	15.51	0.26	0.02	34.72	0.06	0.22	28.88	98.1
Bulk composition	41.09	7.17	10.89	0.37	21.41	0.26	7.17	10.68	0.58	0.06	0.16
103-001, 007
Porphyritic clast
001-007-py-1-rim	44.64	4.52	6.05	0.09	19.9	0.33	6.88	17.49	0.05	0.02	0.29	100.4		22.5	36.5	41.1
001-007-py-2-rim	44.51	4.82	5.03	0.15	21.24	0.34	6.69	16.93	0.09	0.01	0.27	100.1		21.7	38.7	39.5
001-007-py-3-rim	44.75	5.13	5.58	0.12	18.94	0.3	6.45	18.42	0.15	0.01	0.28	100.2		21.3	35	43.7
001-007-py-4-core	44.5	5.5	5.85	0.27	19.02	0.28	10.48	13.85	0.1	0.01	0.16	100		33.7	34.3	32
001-007-py-5-core	42.92	5.67	8.11	0.34	15.72	0.26	9.54	16.91	0.1	0.02	0.09	99.7		31.3	28.9	39.8
001-007-py-6-core	42.79	5.99	8.16	0.38	15.11	0.24	9.87	16.69	0.17	0	0.09	99.6		32.5	27.9	39.5
001-007-py-7-core	42.86	5.68	8.69	0.39	14.29	0.25	10.3	17	0.07	0	0.11	99.7		33.7	26.3	40
001-007-py-8-core	44.39	5.19	8.02	0.47	14.68	0.27	11.14	15.79	0.09	0	0.1	100.2		36.3	26.8	36.9
001-007-pl-1	49.84	0.32	30.81	0	1.63	0.03	0.36	14.88	2.23	0.25	0.06	100.4		77.4	21	1.6
001-007-pl-2	47.16	0.19	32.48	0.01	1.16	0.01	0.4	16.89	1.55	0.1	0	100		85.2	14.1	0.6
001-007-pl-3	49.19	0.22	31.24	0	1.29	0	0.5	16.2	1.96	0.15	0.01	100.8		81.3	17.8	0.9
001-007-pl-4	49.22	0.21	30.86	0	1.37	0.02	0.52	16	2.05	0.15	0	100.4		80.5	18.6	0.9
001-007-pl-5	49.69	0.18	31.2	0	1.02	0	0.44	15.92	1.84	0.11	0	100.4		82.2	17.1	0.7
001-007-pl-6	50.46	0.29	30.08	0	1.5	0.02	0.42	14.73	2.29	0.17	0	100		77.2	21.8	1
001-007-pl-7	50.14	0.25	30.35	0.03	1.7	0	0.48	15.63	1.91	0.2	0.03	100.7		80.9	17.9	1.2
001-007-pl-8	49.16	0.23	31.56	0.01	1.16	0	0.48	16.15	2.07	0.12	0	101		80.6	18.7	0.7
001-007-pl-9	48.73	0.25	31.2	0	1.18	0.02	0.4	15.57	2.07	0.19	0	99.6		79.7	19.2	1.2
001-007-ol-1-rim	34.52	0.37	0.03	0.06	43.33	0.42	21.04	0.6	0	0	0.12	100.6	46.4
001-007-ol-2-rim	33.75	0.36	0.2	0.11	43.04	0.42	20.47	0.78	0	0.05	0.09	99.3	45.9
001-007-ol-3-rim	34.23	0.27	0.33	0.12	42.34	0.38	22.07	0.67	0.06	0	0.11	100.7	48.2
001-007-ol-4-core	35.67	0.16	0.04	0.13	35.19	0.39	28.58	0.43	0	0	0.04	100.7	59.2
001-007-ol-5-core	35.46	0.13	0.08	0.16	35.01	0.36	28.78	0.4	0.06	0.02	0.02	100.5	59.4
001-007-ol-6-rim	34.56	0.63	0.55	0.08	43.28	0.43	20.2	0.79	0.01	0	0.04	100.7	45.4
001-007-ol-7-rim	33.48	0.62	0.31	0.05	45.56	0.5	18.02	0.98	0	0.01	0.11	99.8	41.4
001-007-ol-8-rim	33.77	0.31	0.12	0	45.52	0.54	19	0.75	0.01	0	0.11	100.2	42.7
001-007-ol-9-rim	33.36	0.6	0.14	0.05	45.97	0.53	18.37	0.7	0	0.02	0.07	99.9	41.6
001-007-ilm-1	2.79	50.06	0.71	0.42	42.66	0.4	0.82	1.31	0	0.04	0.09	99.6
001-007-ilm-2	2.1	49.59	0.53	0.15	43.45	0.41	0.86	0.74	0	0.03	0.04	98.1
001-007-ilm-3	2.41	49.16	0.37	0.31	43.73	0.44	1.52	1.32	0.06	0.04	0.15	99.7
001-007-ilm-4	4.79	48.97	1.26	0.22	41.93	0.38	1.33	1.18	0.03	0.12	0	100.4
001-007-ilm-5	2.22	50.33	0.61	0.33	43.52	0.41	1.21	0.71	0	0.07	0.01	99.7
001-007-ilm-6	2.16	50.35	0.37	0.23	42.66	0.46	1.3	1.02	0.06	0.01	0	98.8
001-007-spl-1-phenocryst	0.23	17.8	9.47	24.46	45.85	0.4	2.22	0.12	0.09	0.02	0	100.8
001-007-spl-2-phenocryst	0.14	17.31	9.31	24.45	45.07	0.32	2.31	0.1	0	0	0.04	99.2
001-007-spl-3-phenocryst	0.29	17.63	9.3	24.53	44.77	0.32	2.9	0.14	0.05	0	0	100
001-007-spl-4-matrix	1.18	24.03	4.93	11.71	56.38	0.38	0.35	0.58	0.09	0.02	0.09	99.9
001-007-spl-5-matrix	1.54	22.96	6.38	13.5	51.89	0.32	1.99	0.91	0.04	0	0.05	99.7
001-007-spl-6-matrix	0.88	21.84	5.79	15.74	53.63	0.35	0.92	0.48	0.02	0.01	0	99.8
001-007-spl-7-matrix	0.88	21.23	6.04	15.37	54.88	0.41	0.63	0.5	0	0.01	0.04	100.1
001-007-spl-8-matrix	0.79	24.07	4.74	13.01	54.44	0.45	1.63	0.35	0	0.01	0	99.6
Bulk composition	40.5	6.89	12.15	0.39	19.21	0.24	7.64	12.1	0.62	0.06	0.1
103-003, 013
Porphyritic clast
003-013-py-1-core	48.88	1.99	2.24	0.21	23.88	0.38	10.85	11.88	0.02	0.01	0.01	100.4		33.1	40.9	26
003-013-py-2-core	49.83	1.83	2.06	0.13	21.45	0.38	11.29	13.26	0.06	0	0	100.4		34.4	36.6	29
003-013-py-3-core	48.47	1.93	2.61	0.24	23.21	0.37	10.59	12.98	0.05	0.01	0.08	100.6		32.1	39.5	28.3
003-013-py-4-rim	46.96	1.7	2.29	0.06	34.81	0.46	2.84	11.29	0.06	0.02	0	100.5		9.3	64.1	26.6
003-013-py-5-rim	46.68	1.66	2.34	0.08	34.34	0.53	2.93	11.21	0.01	0	0	99.9		9.7	63.7	26.6
003-013-py-6-core	48.44	2.4	3.82	0.56	21.68	0.39	13.59	9.67	0.06	0.01	0	100.7		41.6	37.2	21.2
003-013-py-7-rim	46.48	1.38	1.73	0	38.74	0.49	2.38	8.65	0.02	0.02	0	100		7.8	71.7	20.5
003-013-py-8-rim	48.29	1.18	1.43	0.13	33.93	0.49	5.81	8.96	0.08	0	0.08	100.5		18.6	60.8	20.6
003-013-pl-1	49.08	0.21	31.29	0	1.2	0	0.35	16.06	1.76	0.32	0.04	100.4		81.8	16.2	2
003-013-pl-2	51.02	0.24	30.13	0	1.23	0	0.25	14.96	2	0.65	0.05	100.5		77.3	18.7	4
003-013-pl-3	49.93	0.22	29.77	0	2.11	0.01	0.16	14.95	2.08	0.75	0.02	100.1		76.3	19.2	4.6
003-013-pl-4	48.76	0.13	31.04	0.03	1.46	0.03	0.36	16.09	1.67	0.53	0.06	100.2		81.5	15.3	3.2
003-013-pl-5	50.28	0.22	30.66	0	1.52	0	0.15	15.1	1.95	0.52	0.03	100.5		78.5	18.3	3.2
003-013-pl-6	49.45	0.16	31.55	0	1.33	0	0.25	15.93	1.66	0.41	0	100.8		82	15.4	2.5
003-013-ol-1-rim	32.64	0.39	0.19	0	56.33	0.55	9.58	0.38	0	0.01	0	100.2	23.3
003-013-ol-2-core	32.93	0.2	0.07	0.02	50.29	0.48	15.13	0.26	0.07	0	0.02	99.6	34.9
003-013-ilm-1	0.86	52.54	0.08	0.13	44.07	0.45	1.19	0.15	0	0.02	0	99.7
003-013-ilm-2	1.77	51.34	0.17	0.12	43.84	0.36	0.89	0.8	0.03	0	0.07	99.5
003-013-ilm-3	1.51	51.41	0.38	0.14	43.87	0.32	1.01	0.76	0	0.04	0	99.7
003-013-ilm-4	0.84	52.8	0.25	0.18	43.86	0.34	0.97	0.32	0	0.01	0	99.8
003-013-ilm-5	1.1	51.98	0.32	0.13	44.07	0.4	0.58	0.58	0.06	0.02	0.03	99.5
003-013-ilm-6	1.3	51.05	0.11	0.06	45.32	0.35	0.55	0.52	0.01	0	0.03	99.5
003-013-ilm-7	1.55	50.48	0.3	0.09	45.86	0.35	0.45	0.5	0.05	0.01	0.03	99.9
Bulk composition	42.18	6.27	8.28	0.11	26.24	0.33	5.49	9.85	0.45	0.13	0.18
406-002, 007
Equigranular clast
002-007-py-1-rim	47.7	0.95	0.98	0.08	36.9	0.52	4.33	8.73	0.03	0	0.01	100.2		13.8	66.1	20
002-007-py-2-rim	46.98	1.12	1.25	0.07	36.24	0.58	5.17	7.95	0.06	0	0	99.5		16.6	65.1	18.3
002-007-py-3-rim	47.22	1.23	1.18	0.01	37.78	0.5	2.99	9.81	0.05	0	0	100.9		9.6	67.9	22.6
002-007-py-4-core	47.61	1.53	1.79	0.11	29.73	0.46	7.61	10.6	0.1	0	0.01	99.6		23.9	52.3	23.9
002-007-py-5-rim	47.57	1.27	1.21	0.01	35.53	0.56	3.54	10.3	0.04	0.03	0	100.1		11.5	64.6	24
002-007-py-6-rim	47.56	1.27	1.27	0.05	36.27	0.56	3.49	10.28	0.05	0.02	0	100.9		11.2	65.2	23.7
002-007-py-7-core	48.27	1.4	1.67	0.1	31.04	0.44	6.47	10.62	0.06	0.03	0	100.2		20.5	55.3	24.2
002-007-py-8-core	47.97	1.35	1.63	0.06	30.37	0.51	6.73	11.04	0.13	0	0.07	100		21.2	53.7	25
002-007-py-9-rim	48.06	0.65	0.45	0.06	36.51	0.61	5.62	7.72	0	0	0.09	99.8		17.8	64.7	17.5
002-007-py-10-rim	47.98	1.57	1.75	0.08	26.61	0.43	5.84	15.55	0.1	0.01	0.08	100		18.3	46.7	35
002-007-py-11-rim	47	1.21	1.3	0.09	35.08	0.53	4.06	10.38	0.08	0.01	0.02	99.8		13	63.1	23.9
002-007-pl-1	51.18	0	30.54	0	1.07	0.01	0.04	14.68	2.24	0.41	0	100.2		76.3	21.1	2.5
002-007-pl-2	49.44	0.1	31.78	0.01	0.86	0	0.15	15.82	2.27	0.23	0.04	100.7		78.3	20.4	1.4
002-007-pl-3	51.72	0.06	30.18	0	1.26	0.03	0.04	14.48	2.16	0.42	0	100.4		76.7	20.7	2.7
002-007-pl-4	50.06	0.1	31.71	0	1.1	0	0	15.73	1.47	0.44	0	100.6		83.1	14.1	2.8
002-007-pl-5	51.02	0.03	29.73	0.01	2.09	0	0.01	15.24	1.68	0.58	0.12	100.6		80.3	16.1	3.7
002-007-pl-6	50.57	0.04	30.83	0	1.07	0.01	0.11	15.19	2.13	0.28	0	100.3		78.4	19.9	1.7
002-007-pl-7	50.71	0.08	30.36	0	1.36	0	0.04	14.73	2.17	0.32	0	99.8		77.4	20.6	2
002-007-pl-8	50.14	0.08	31.25	0	1.03	0	0.07	15.28	2.24	0.28	0	100.4		77.7	20.6	1.7
002-007-ol-1-core	35.25	0.16	0.03	0.15	39.76	0.41	24.33	0.43	0.01	0	0.04	100.7	52.2
002-007-ol-2-interstitial	30.08	0.18	0.02	0	67.75	0.83	0.65	0.88	0	0	0.29	100.7	1.7
002-007-ol-3-interstitial	31.11	0.45	0.31	0	65.54	0.8	0.46	0.75	0.03	0.19	0.18	99.9	1.2
002-007-ol-4-interstitial	30.05	0.07	0.09	0	66.19	0.79	0.82	0.95	0	0.02	0.26	99.4	2.2
002-007-ol-5-interstitial	30.2	0.23	0.02	0	66.35	0.81	0.65	0.99	0.05	0.02	0.29	99.7	1.7
002-007-ol-6-interstitial	30.28	0.09	0.06	0.01	66.35	0.85	0.37	0.78	0	0.08	0	99	1
002-007-ol-7-interstitial	30.62	0.18	0.15	0.01	65.72	0.83	0.41	0.85	0	0.11	0.13	99.1	1.1
002-007-ilm-1	0.27	53.88	0.19	0	46.36	0.45	0.06	0.17	0.03	0	0.08	101.7
002-007-ilm-2	0.32	53.48	0.17	0.03	45.97	0.42	0.01	0.18	0.08	0	0.07	100.7
002-007-ilm-3	0.4	53.33	0.17	0.05	45.56	0.44	0.11	0.08	0	0.02	0	100.2
002-007-ilm-4	0.06	53.98	0.09	0.01	45.71	0.43	0.07	0.09	0	0.01	0	100.5
002-007-ilm-5	0.28	53.26	0.22	0.13	45.45	0.36	0.23	0.11	0	0	0.01	100.1
002-007-silica-1	96.54	0.58	1.45	0.01	0.51	0.03	0.01	0.4	0.36	0.02	0	99.9
002-007-silica-2	97.44	0.53	0.8	0	0.8	0.05	0	0.26	0.25	0.01	0	100.2
002-007-silica-3	96.76	0.29	1.71	0.03	0.44	0	0	0.5	0.36	0.02	0.02	100.1
002-007-silica-4	96.4	0.33	1.47	0.02	0.68	0.02	0	0.54	0.25	0.04	0.02	99.8
Bulk composition	44.29	3.19	9.22	0.03	30.39	0.39	2.72	8.28	0.62	0.12	0.33
406-005, 010
Equigranular clast
005-010-py-1-core	47.82	1.16	1.3	0.08	32.53	0.54	6.85	9.57	0	0.01	0	100		21.4	57.1	21.5
005-010-py-2-rim	46.36	0.54	0.58	0.03	44.2	0.58	0.7	6.26	0	0.03	0	99.4		2.3	82.7	15
005-010-py-3-core	49.09	1.94	2.92	0.24	19.06	0.36	11.07	14.89	0.11	0	0.02	99.7		34.1	32.9	33
005-010-py-4-rim	45.68	0.74	1.27	0	43.63	0.58	0.66	6.67	0	0.01	0	99.3		2.2	81.8	16
005-010-py-5-rim	45.22	3.11	1.3	0.02	44.22	0.55	0.49	5.54	0.07	0.01	0	100.6		1.7	84.7	13.6
005-010-py-6-rim	45.92	0.7	1.02	0.04	43.5	0.52	0.34	7.43	0.05	0	0.04	99.8		1.1	81.1	17.7
005-010-py-7-rim	45.66	0.82	1.29	0.04	43.88	0.55	0.48	7.27	0.06	0	0.02	100.1		1.6	81.2	17.2
005-010-py-8-rim	47.89	1.13	1.23	0.07	34.13	0.5	5.56	9.44	0	0	0.02	100		17.7	60.8	21.6
005-010-py-line-1	46.08	0.85	1.23	0.03	43.62	0.65	0.73	7.4	0.06	0.01	0.01	100.7		2.4	80.2	17.4
005-010-py-line-2	46.25	0.89	1.06	0.06	40.87	0.64	1.24	8.54	0	0.02	0	99.6		4.1	75.7	20.3
005-010-py-line-3	46.91	0.65	0.59	0.06	41.08	0.6	1.69	7.92	0.06	0.03	0	99.7		5.6	75.7	18.7
005-010-py-line-4	47.17	0.9	1.2	0.06	36.04	0.51	2.08	12.04	0.06	0.02	0.01	100.1		6.7	65.3	28
005-010-py-line-5	47.26	0.89	0.95	0.05	38.61	0.58	3.33	8.06	0.06	0.02	0.06	99.9		10.8	70.4	18.8
005-010-py-line-6	47.78	0.92	0.96	0.05	37.04	0.58	3.96	8.53	0.03	0	0.01	100		12.8	67.3	19.9
005-010-py-line-7	47.88	0.62	0.58	0	36.92	0.61	5.03	7.15	0	0	0.08	99		16.3	67.1	16.6
005-010-py-line-8	48.21	0.78	0.85	0.08	36.84	0.61	6.3	5.98	0.09	0	0	99.8		20.1	66.1	13.7
005-010-py-line-9	48.86	0.68	0.67	0.05	34.76	0.55	7.49	6.8	0.07	0	0.01	100		23.5	61.2	15.3
005-010-py-line-10	49.21	0.59	0.68	0.05	33.86	0.51	7.53	7.41	0.05	0	0	99.9		23.6	59.6	16.7
005-010-py-line-11	48.85	1.39	1.76	0.13	22.93	0.38	8.13	15.84	0.05	0.02	0.09	99.6		25.1	39.7	35.2
005-010-py-line-12	49.15	1.53	2.08	0.12	20.22	0.32	9.32	17.49	0.05	0.01	0	100.3		28	34.1	37.8
005-010-py-line-13	48.86	1.79	2.51	0.16	18.65	0.32	9.82	17.61	0	0.03	0.03	99.8		29.8	31.8	38.4
005-010-py-line-14	48.34	2.15	3.03	0.24	18.49	0.33	10.04	16.94	0.01	0.02	0	99.6		30.8	31.8	37.4
005-010-py-line-15	48.26	2.62	3.42	0.34	16.78	0.26	9.78	18.66	0.04	0.03	0.05	100.2		30	28.9	41.1
005-010-py-line-16	47.85	2.77	3.88	0.39	16.99	0.25	9.74	17.61	0.05	0.02	0	99.5		30.5	29.9	39.7
005-010-py-line-17	49.41	1.56	1.85	0.17	21.03	0.41	11.88	13.24	0.03	0	0	99.6		35.8	35.5	28.7
005-010-py-line-18	49.95	1.39	1.6	0.25	21.23	0.41	11.88	12.94	0.01	0.01	0.07	99.7		35.9	36	28.1
005-010-py-line-19	49.8	1.33	1.65	0.16	21.52	0.41	11.79	13.12	0.06	0	0.01	99.8		35.4	36.3	28.3
005-010-py-line-20	48.51	1.9	2.81	0.31	19.38	0.32	10.64	15.56	0.07	0	0.06	99.6		32.5	33.3	34.2
005-010-pl-1	48.54	0.09	31.96	0.02	1.19	0.02	0.19	16.17	1.78	0.17	0.01	100.2		82.5	16.5	1.1
005-010-pl-2	49.51	0.09	31.58	0	0.93	0.03	0.12	15.73	1.92	0.19	0.04	100.2		81	17.9	1.1
005-010-pl-3	50.59	0.07	29.85	0.02	2.5	0.01	0	14.33	1.71	1.31	0.14	100.5		75.5	16.3	8.2
005-010-pl-4	50.27	0	31.54	0.01	0.96	0.03	0.02	14.92	2.04	0.45	0.05	100.3		77.9	19.3	2.8
005-010-pl-5	49.21	0.08	32.11	0	1.17	0.01	0.13	15.71	1.91	0.2	0	100.6		80.9	17.8	1.2
005-010-pl-6	51.16	0.01	31.07	0	0.97	0	0.06	15.09	2.02	0.39	0.04	100.8		78.6	19	2.4
005-010-pl-7	47.59	1.82	31.71	0.02	2.79	0.01	0.02	15.44	1.44	0.75	0.01	101.6		81.5	13.8	4.7
005-010-kfs-1	58.77	0.31	20.91	0.01	0.58	0	0	0.67	0.66	12.96	0	101		3.9	6.9	89.2
005-010-kfs-2	57.25	0.37	20.84	0	0.7	0	0	0.77	0.62	12.96	0	99.7		4.4	6.4	89.1
005-010-kfs-3	58.36	0.29	20.37	0	1.12	0	0.01	0.61	0.59	13.03	0.04	100.2		3.5	6.2	90.2
005-010-kfs-4	72.48	0.42	12.64	0.01	1.85	0.04	0	3.51	0.52	6.14	1.98	100.2		29.8	8	62.1
005-010-ilm-1	0	54.13	0.09	0.08	45.53	0.37	0.06	0.02	0	0	0.12	100.4
005-010-ilm-2	0.18	52.8	0.15	0.13	45.47	0.36	0.24	0.14	0	0	0	99.5
005-010-ilm-3	0.03	53.51	0.1	0.04	45.66	0.39	0.08	0.06	0	0.01	0.03	99.9
005-010-ilm-4	0.07	53.35	0.1	0.11	45.53	0.32	0.01	0.02	0	0.05	0	99.6
Bulk composition	34.77	14.25	8.28	0.08	28.29	0.33	2.91	9.38	0.46	0.13	0.57
103-027, 001
Equigranular clast
027-001-py-1-core	47.77	2.94	4.18	0.4	16.29	0.3	10.48	17.12	0.16	0.02	0	99.6		32.8	28.6	38.5
027-001-py-2-core	48.54	1.31	1.81	0.1	27.5	0.46	8.86	11.39	0.06	0	0.01	100		27.3	47.5	25.2
027-001-py-3-rim	46.72	0.83	0.78	0.04	41.29	0.61	1.43	8.59	0.02	0.02	0.15	100.6		4.7	75.3	20.1
027-001-py-4-rim	46.31	1.08	1.39	0.06	38.56	0.48	1.18	10.7	0.06	0	0.03	99.9		3.9	70.9	25.2
027-001-py-5-rim	46.89	1.21	1.54	0.07	36.13	0.44	2.67	10.87	0	0	0.06	99.9		8.7	65.9	25.4
027-001-py-6-rim	46.84	1.11	1.53	0.07	36.39	0.51	2.61	11.01	0.01	0	0.02	100.1		8.4	66	25.6
027-001-py-7-core	46.68	3.31	4.74	0.62	14.62	0.22	10.67	17.74	0.07	0	0.06	98.8		33.7	25.9	40.3
027-001-py-8-core	47.7	1.17	1.45	0.14	27.84	0.42	8.93	11.13	0.01	0	0	98.8		27.4	48	24.6
027-001-py-9-rim	46.35	1.11	1.28	0.02	36.45	0.49	1.03	12.58	0.01	0	0.07	99.5		3.4	67	29.6
027-001-py-10-core	48.11	2.37	3.58	0.34	17.62	0.33	10.88	16.37	0.08	0	0	99.7		33.4	30.4	36.2
027-001-py-11-core	48.35	1.62	2.42	0.2	20.79	0.35	9.54	15.63	0.09	0	0.02	99.1		29.4	36	34.6
027-001-py-12-core	48.85	1.37	0.73	0.08	30.15	0.47	10.98	6.67	0.01	0	0.08	99.4		33.6	51.7	14.7
027-001-pl-1	49.37	0.15	30.75	0.01	1.74	0.04	0.02	15.34	1.59	0.47	0.06	99.5		81.7	15.3	3
027-001-pl-2	49.4	0.06	30.98	0	1.08	0	0.14	15.87	1.81	0.21	0.02	99.6		81.8	16.9	1.3
027-001-pl-3	49.42	0.12	31.19	0	1.03	0.01	0.08	15.31	1.92	0.25	0.04	99.4		80.2	18.2	1.6
027-001-pl-4	49.01	0.07	30.98	0.01	0.94	0	0.19	15.59	1.71	0.23	0.03	98.8		82.2	16.3	1.4
027-001-pl-5	48.99	0.08	31.19	0	1.19	0.01	0.25	15.7	1.8	0.2	0	99.5		81.8	17	1.2
027-001-pl-6	49.63	0.19	28.38	0.01	3.17	0.03	0.1	14.82	1.47	0.81	0.06	98.8		80.3	14.4	5.2
027-001-ol-1 -core	33.19	0.11	0.03	0.05	46.28	0.53	19.09	0.44	0.04	0	0.05	99.9	42.4
027-001-ol-2-interstitial	30.18	0.18	0.03	0	67.19	0.83	0.39	0.87	0.01	0	0.57	100.4	1
027-001-ol-3-interstitial	40.4	0.27	2.22	0.02	54.54	0.63	0.39	0.92	0	1.25	0.1	100.9	1.3
027-001-ol-4-interstitial	30.89	0.12	0.05	0	65.25	0.76	2.14	0.63	0	0.03	0.18	100.1	5.5
027-001-ol-5-rim	32.77	0.15	0.03	0.09	50.01	0.55	15.15	0.58	0.03	0	0.08	99.5	35.1
027-001-ol-6-core	33.93	0.15	0.03	0.07	45.19	0.46	19.31	0.62	0.02	0	0.08	99.9	43.2
027-001-ilm-1	0.1	52.44	0.06	0.06	46.67	0.4	0.05	0.06	0	0	0.04	100.2
027-001-ilm-2	0.07	52.77	0.06	0.05	46.3	0.39	0.08	0.03	0	0	0.01	99.9
027-001-ilm-3	0.18	51.75	0.1	0.15	45.92	0.41	0.33	0.15	0.03	0.02	0.04	99.4
027-001-ilm-4	0.05	52.5	0.12	0.18	45.78	0.43	0.23	0.04	0.06	0	0.02	99.6
027-001-ilm-5	0.23	52.65	0.12	0.18	46.01	0.36	0.39	0.21	0	0	0	100.4
027-001-ilm-6	0.24	52.66	0.19	0.1	45.11	0.41	0.47	0.11	0.07	0.02	0.02	99.6
027-001-silica-1	96.11	0.3	1.4	0.01	0.38	0	0	0.49	0.23	0.15	0	99.1
027-001-phos-1	6.57	0.32	1.39	0	4.32	0.07	0	46.85	0.03	0.15	36.16	98.1
Bulk composition	41.33	6.76	8.41	0.11	25.69	0.32	4.25	10.36	0.44	0.11	0.23

## Sheet: Table S2
Table S2. Representative trace elemental compositions of the pyroxene and plagioclase from the Chang’E-5 basalts
Spot No.	Type	Mineral	Li	K	Sc	V	Cr	Mn	Co	Ni	Cu	Zn	Ga	Ge	Rb	Sr	Y	Zr	Nb	Ba	La	Ce	Pr	Nd	Sm	Eu	Gd	Tb	Dy	Ho	Er	Tm	Yb	Lu	Hf	Ta	Pb	Th	U
041GP-001py-1	Subophitic	Augite	6.11	4.9	152	184	2018	2923	37	20	0.28	1.93	3.14	0.43	0.087	16	39.7	64.2	0.12	bd	1.46	7.38	1.52	9.3	4.32	0.39	6.07	1.23	7.98	1.62	4.54	0.62	4.44	0.56	3.66	0.017	0.008	0.027	0.004
041GP-001py-2	Subophitic	Augite	9.19	3.3	168	231	2269	2437	33.1	20.5	0.17	1.93	3.07	0.21	0.055	23.2	37.4	63.4	0.13	0.24	1.68	7.52	1.59	10.8	4.8	0.44	6.64	1.06	7.68	1.55	4.18	0.57	3.91	0.54	3.51	0.012	0.012	0.017	0.008
041GP-001py-3	Subophitic	Augite	6.91	10	154	181	1869	2944	37	18.8	0.44	2.48	3.34	1.43	0.044	17.2	42.2	69.1	0.096	0.11	1.52	7.68	1.65	10.7	5.45	0.43	7.14	1.24	8.13	1.76	5.33	0.67	4.83	0.64	3.66	0.018	0.005	0.031	bd
041GP-001py-4	Subophitic	Augite	10.7	0.73	147	205	2278	2466	34	19.2	1.34	1.53	2.65	bd	0.073	22.8	38.9	64.8	0.13	0.16	1.7	8.07	1.66	10.4	4.87	0.53	6.5	1.25	8	1.54	4.25	0.56	3.9	0.56	3.64	0.027	0.017	0.009	0.004
041GP-001py-5	Subophitic	Augite	6.32	0.34	166	229	2519	2445	32.1	18.1	0.43	2.17	3.02	bd	0.029	24.3	40.7	76.8	0.13	0.048	1.79	9.32	1.89	11.6	4.83	0.35	7.3	1.24	8.4	1.61	4.64	0.6	3.57	0.56	4.55	0.004	0.014	0.023	0.007
042GP-001py-1	Subophitic	Augite	7.27	95	173	208	2285	2544	30.4	6.7	0.44	3.42	5.06	1.78	0.29	34.4	56.9	179	1.1	17.4	4.28	18.8	3.41	20.8	8.45	0.76	11.4	1.77	12.5	2.33	6.14	0.82	5.15	0.76	7.95	0.074	0.077	0.12	0.058
001-005py-1	Subophitic	Augite	7.8	bd	91.5	60.7	628	3855	41.9	13.8	2.5	4.28	1.37	0.73	0.028	7.4	31.9	38	0.58	1.06	1.51	5.46	1.06	6.49	3.44	0.21	3.82	0.81	5.77	1.16	3.78	0.6	3.42	0.57	2.03	0.015	0.094	0.13	0.012
001-005py-2	Subophitic	Augite	13.8	42	189	237	2538	2243	29.5	13.3	0.75	2.28	4	1.18	0.18	35.1	48.9	128	1.04	18.5	3.38	15.1	2.74	17.4	6.72	0.54	9.02	1.53	10.7	1.82	5.52	0.65	4.37	0.66	6.79	0.094	0.064	0.13	0.032
001-005py-3	Subophitic	Augite	12.2	bd	164	182	1708	2798	33.7	13.7	0.29	2.33	3.15	1.18	0.031	22.9	44.7	82.2	0.42	1.09	1.9	9.54	1.96	12.5	5.51	0.5	7.8	1.32	9.18	1.9	5.23	0.67	3.68	0.66	4.15	0.031	0.029	0.036	0.036
001-005py-4	Subophitic	Augite	12.3	bd	180	223	2083	2781	34.5	13.7	0.42	3	3.08	0.38	0.009	21.7	44.4	84	0.22	0.02	1.93	9.31	1.89	11.4	5.82	0.52	7.6	1.2	8.82	1.7	5.58	0.69	4.81	0.65	4.36	0.025	0.034	0.021	0.008
001-005py-5	Subophitic	Augite	13.6	20.2	189	204	1787	2547	31.7	12	0.75	2.16	3.14	1.83	0.12	28.8	48.8	94.3	0.58	4.8	3.36	13.5	2.66	15.9	6.46	0.53	9.21	1.47	10.8	1.89	5.24	0.7	4.61	0.63	4.44	0.033	0.05	0.086	0.039
001-005py-6	Subophitic	Augite	12.5	7	168	200	2527	2270	31.2	17.9	0.44	1.81	3.93	1.07	0.11	29.4	47	117	0.38	3.6	2.55	12.4	2.41	15.2	5.97	0.56	8.5	1.5	10	1.93	5.37	0.67	4.45	0.65	6.35	0.018	0.035	0.064	0.021
001-011py-1	Subophitic	Augite	6.86	0	150	228	1682	2892	37.7	15.5	0.24	2.25	2.57	1.12	0.01	17.3	39.7	52.7	0.049	0.017	1.3	6.78	1.48	9.64	3.93	0.3	6.08	1.1	8.12	1.71	4.33	0.63	3.43	0.6	2.99	0.013	0.02	0.016	0.004
001-011py-2	Subophitic	Augite	8.13	4.6	145	127	1433	2651	35	16	0.26	2.68	2.95	1.27	bd	23	44.4	67.9	0.15	0.018	1.78	8.71	1.79	11.9	5.22	0.53	8.04	1.31	9.01	1.76	4.93	0.69	4.33	0.6	3.44	0.007	0.028	0.022	bd
001-011py-3	Subophitic	Augite	10.5	2	142	167	1769	2726	34.6	16.7	0.22	2.87	2.66	1.1	bd	17.8	40.5	59.1	0.098	0.082	1.46	7.47	1.51	10.2	4.63	0.31	7	1.14	8.36	1.65	4.38	0.54	4.38	0.62	3.02	0.011	0.028	0.026	bd
001-011py-4	Subophitic	Augite	11.3	2.4	161	204	2053	2501	33.6	14.5	0.24	2.92	2.46	1.11	bd	22.2	39.6	71.5	0.14	0.14	1.61	8.32	1.73	11.1	4.12	0.3	6.54	1.23	7.64	1.65	4.31	0.58	3.57	0.6	3.56	0.012	0.054	0.023	0.004
001-011py-5	Subophitic	Augite	8.98	5.7	148	165	1492	2617	33.3	14.3	0.28	1.99	2.24	1.07	0.01	21.9	37.5	56.4	0.12	0.21	1.61	7.41	1.58	10.2	4.85	0.4	5.92	1.09	7.64	1.58	4.05	0.52	3.71	0.56	3.06	0.004	0.43	0.015	0.003
001-011py-6	Subophitic	Augite	10.2	bd	122	119	1656	2590	34.2	13	0.29	1.81	2.97	1.53	bd	21.7	46.2	70.1	0.12	0.43	1.82	8.72	1.92	11.3	5.51	0.41	6.83	1.25	8.66	1.88	5.17	0.68	4.86	0.62	4.08	0.011	0.054	0.037	0.013
001-011py-7	Subophitic	Augite	9.2	4.2	173	248	2566	2390	31	12.3	0.26	1.78	3.43	0.88	0.015	22.8	41.1	84	0.29	0.44	1.98	8.98	1.74	11.7	5.04	0.36	7.3	1.35	8.36	1.64	4.42	0.59	4.24	0.55	4.83	0.018	0.034	0.033	0.013
001-011py-8	Subophitic	Augite	9.2	3.8	189	282	2835	2214	29.7	12.3	0.28	2.66	3.4	0.78	bd	26.7	43.5	97.8	0.24	0.28	2.18	10.2	2.31	12.7	5.92	0.49	7.64	1.33	8.74	1.65	4.84	0.59	4.19	0.52	5.33	0.04	0.036	0.053	0.003
001-011py-9	Subophitic	Augite	8	5.8	128	133	1210	2641	34.1	11.3	0.089	2.3	2.24	0.93	0.017	22.9	37.9	47.9	0.077	0.07	1.48	7.54	1.57	9.64	5.16	0.44	6.07	1.04	7.37	1.55	4.16	0.6	3.27	0.54	2.73	0.023	0.018	0.007	0.007
001-011py-10	Subophitic	Augite	11	1.6	126	106	914	3167	36.7	7	0.13	2.97	2.14	1.38	0.06	18.2	44.4	50.6	0.095	0.015	1.33	6.94	1.62	10.3	4.63	0.4	6.73	1.3	8.55	1.62	4.84	0.74	4.73	0.67	2.53	0.002	0.031	0.009	0.001
004-012py-1	Subophitic	Augite	15.4	2	143	195	2480	2940	37.1	22.8	0.42	1.95	2.08	0.77	0.005	13.2	39.3	51	0.094	0.055	1.05	4.76	1.08	7.95	3.55	0.25	5.51	1.17	7.78	1.64	4.65	0.64	4.3	0.61	2.93	0.002	0.022	0.012	0.008
004-012py-2	Subophitic	Augite	18.2	10	165	196	2389	2529	33.5	23.4	0.42	2.3	3.02	1.6	0.12	23.4	44.2	58.6	0.15	1.2	1.6	6.72	1.53	9.94	4.91	0.29	6.86	1.13	9.19	1.78	4.95	0.68	4.77	0.62	2.98	0.012	0.049	0.029	0.006
004-012py-3	Subophitic	Augite	6.89	60	105	114	1669	3285	39.6	13.6	0.22	4.7	2.05	1.14	0.02	20.4	42.9	43.2	0.041	3	1.19	5.65	1.21	8.99	4.27	0.3	5.87	1.11	8.22	1.76	4.99	0.69	4.47	0.67	2.19	bd	0.048	0.066	0.032
004-012py-4	Subophitic	Augite	6.8	bd	99.9	104	1536	3264	38.5	16	0.15	3.4	1.72	0.43	0.001	8.94	32.7	36.3	0.49	0.73	1.18	4.91	1.11	6.24	3.11	0.19	4.78	0.88	6.1	1.42	3.9	0.56	3.85	0.56	1.78	0.023	0.059	0.18	0.071
004-012py-5	Subophitic	Augite	7.67	bd	112	101	1555	3371	38	11.9	0.12	2.87	1.79	0.38	0.047	9.2	38.1	37.5	0.11	0.26	0.94	4.05	0.93	5.9	3.63	0.26	5.33	0.95	6.94	1.43	4.67	0.67	4.28	0.62	1.77	0.002	0.017	0.032	0.021
042GP-002py-1	Poikilitic	Augite	8.43	1.9	104	112	1892	3141	38.7	18.1	0.28	3.44	2.12	bd	0.11	9.3	31.6	33.5	0.079	0.28	0.79	3.5	0.86	5.61	2.77	0.24	4.7	0.82	5.88	1.27	3.76	0.55	3.55	0.5	1.9	bd	0.011	0.014	bd
042GP-002py-2	Poikilitic	Augite	10.9	bd	106	82.2	1732	3393	34.3	3.1	0.49	4.43	2.62	0.18	0.11	14.9	59.5	73.3	0.18	0.1	1.47	8.13	1.87	12.8	6.17	0.36	8.08	1.68	11.2	2.39	7.03	0.91	6.54	0.95	3.85	0.014	0.033	0.019	0.008
042GP-002py-3	Poikilitic	Augite	4.1	bd	137	284	3386	2182	30.3	29.2	0.74	2.8	2.2	bd	0.13	20.6	28.4	38.4	0.054	0.061	1.05	5.41	1.11	7.18	2.84	0.32	4.71	0.87	5.32	1.09	3.37	0.44	2.66	0.43	1.85	0.006	0.003	bd	0.005
001-002py-1	Poikilitic	Augite	6.98	bd	130	137	1516	2816	36.5	23.3	0.2	2.11	1.54	0.83	0.026	12.2	27.7	43	0.1	0.36	0.89	4.54	1.06	5.93	2.73	0.32	4.6	0.8	5.6	1.16	3.08	0.43	3.17	0.4	2.21	0.018	0.016	0.018	0.003
001-002py-2	Poikilitic	Augite	6.13	bd	168	144	1838	2631	35	19.8	0.33	2.26	2.92	1.55	0.076	22.3	47.6	91.1	0.25	0.21	2.1	9.48	2.1	11.4	5.92	0.38	7.53	1.4	9.53	1.87	5.53	0.72	4.62	0.65	5.25	0.021	0.03	0.026	0.011
001-002py-3	Poikilitic	Augite	5.35	bd	127	117	1194	2916	37.9	21.3	0.24	1.6	1.53	0.57	bd	11	24.2	36.7	0.059	0.031	0.77	3.61	0.83	5.05	2.5	0.15	3.63	0.67	4.76	0.96	2.88	0.34	2.54	0.41	2.09	0.009	0.025	0.005	bd
001-002py-4	Poikilitic	Augite	5.25	bd	182	333	2920	2331	31.3	26.9	0.39	1.64	2.38	0.76	0.043	19.6	34.2	60.1	0.076	bd	1.29	6.64	1.42	8.44	3.45	0.26	5.84	0.98	6.8	1.35	3.88	0.49	3.38	0.38	3.57	0.004	0.013	0.012	0.001
002-002py-1	Poikilitic	Augite	12.6	bd	122	240	2177	2555	33.4	20.9	0.33	3.5	1.93	0.71	0.049	15.5	22.7	26.3	0.042	0.09	0.75	3.97	0.78	5.25	2.36	0.22	3.2	0.66	4.71	0.91	2.59	0.38	2.15	0.3	1.39	0.004	0.059	0.005	0.004
003-005py-1	Poikilitic	Augite	4.2	bd	150	182	1843	2631	34.4	15	0.23	3.65	3.08	1.28	bd	20.4	34.5	54.5	0.14	bd	1.33	6.5	1.33	9.4	3.99	0.33	5.93	0.97	7.16	1.37	3.8	0.53	3.73	0.53	3	0.011	0.007	0.012	0.004
003-005py-2	Poikilitic	Augite	10.3	5	119	71.6	847	3354	40.2	5.8	0.06	4.1	2.27	0.74	bd	15.5	39.3	46.1	0.075	0.51	1.15	5.77	1.37	9	3.9	0.35	6.54	1.04	8.07	1.59	4.32	0.66	3.84	0.66	2.39	bd	0.013	0.026	0.005
003-005py-3	Poikilitic	Augite	5.52	13	129	117	1209	2920	38.3	13.6	0.22	3.01	1.84	0.46	bd	19.4	30.9	39.3	0.083	bd	1.17	5.54	1.16	7.01	3.11	0.27	5.3	0.92	6.55	1.23	3.54	0.49	3.7	0.46	2.47	0.004	0.003	0.004	0.005
003-005py-4	Poikilitic	Augite	6.41	bd	129	90.3	1064	2745	36.1	14.1	0.28	3.2	2.25	1.01	bd	24.3	39.3	48.5	0.051	bd	1.56	7.85	1.63	10.3	5.41	0.32	6.32	1.2	7.74	1.48	4.65	0.7	4.02	0.57	2.6	0.004	0.005	0.016	0.008
005-002py-1	Poikilitic	Augite	8.8	1.1	77.8	49.6	746	3549	41.5	15	0.19	2.81	1.61	0.64	0.071	6.65	24.4	22	0.078	1.14	0.75	3.15	0.65	4.36	1.86	0.17	3.25	0.53	4.33	0.96	2.7	0.44	2.92	0.46	1.05	bd	0.032	0.036	0.007
005-002py-2	Poikilitic	Augite	8.3	3.9	86.7	59.8	869	3443	41.9	21.7	0.25	2.22	1.14	0.9	0.022	6.59	22.5	22.6	0.066	0.27	0.76	3.21	0.63	3.67	1.74	0.23	3.35	0.57	4.27	0.84	2.65	0.35	2.63	0.42	1.24	bd	0.029	0.081	0.034
005-002py-3	Poikilitic	Augite	11.6	5	151	113	1526	2928	37.8	17.7	0.17	2.22	2.89	1.33	0.092	17.1	45.6	71	0.21	0.26	1.67	7.97	1.69	10.5	6.03	0.32	7.5	1.18	9.3	1.86	4.87	0.7	4.49	0.62	3.78	0.004	0.027	0.061	0.021
005-002py-4	Poikilitic	Augite	12.6	5.9	164	166	1948	2765	35.7	24.4	0.21	1.71	2.57	0.63	0.076	15.9	41.2	69.3	0.16	0.33	1.31	6.92	1.56	10.2	4.46	0.38	6.54	1.08	7.81	1.65	5.05	0.66	4.14	0.54	3.64	0.016	0.02	0.022	0.003
001-007py-1	Porphyritic	Augite	3.84	72.5	129	202	2928	2156	31	24.5	1.45	1.86	6.2	2.3	0.43	34.7	72.5	266	3.31	28.5	7.45	26.4	4.58	26.2	9.4	0.81	12.2	2.02	14.5	2.9	8.03	1.18	6.93	1.01	11.4	0.34	0.27	0.84	0.13
003-013py-1	Porphyritic	Augite	12.5	12.4	182	396	4270	2403	32.2	19	0.17	2.13	4.94	0.67	bd	21.5	53.6	139	0.69	0.74	2.83	13.6	2.66	16.2	7.5	0.55	10.7	1.57	11.8	2.17	6	0.81	5.47	0.69	6.96	0.091	0.068	0.084	0.038
003-013py-2	Porphyritic	Augite	8.5	12.2	163	356	4307	2412	33.1	19	0.33	3.58	5.08	1.8	bd	20.7	54.3	142	0.73	0.9	3.07	13.5	2.69	17.3	7.93	0.52	9.77	1.73	11.2	2.28	6	0.87	5.21	0.73	6.83	0.11	0.039	0.11	0.049
003-013py-3	Porphyritic	Augite	7.52	4.7	171	332	3190	2406	32.3	17.4	0.19	2.82	4.29	1.55	bd	23.4	54	129	0.51	0.21	2.65	13.1	2.58	18.3	7.1	0.52	9.3	1.7	11	2.19	5.76	0.78	5.39	0.67	7.24	0.052	0.03	0.096	0.026
003-013py-4	Porphyritic	Augite	5.64	18	154	322	4620	2120	31.1	23.2	0.4	3.28	5.21	2.8	0.004	24.7	59.4	152	0.63	2.19	3.55	16.1	3.17	19.3	8.2	0.63	10.7	1.86	12.1	2.32	6.75	0.91	4.96	0.68	7.54	0.077	0.061	0.21	0.016
003-013py-5	Porphyritic	Augite	13.2	52	156	339	4510	2179	29.8	14.5	0.43	3.21	4.48	1.8	0.12	25.8	57.2	140	1.52	9.4	3.66	15.1	2.92	18.3	7.45	0.67	9.84	1.74	12.1	2.24	6.42	0.85	5.48	0.77	6.89	0.064	0.091	0.43	0.15
002-007py-1	Equigranular	Augite	12	28.1	128	66.6	726	3654	39.9	7.9	0.42	3.52	2.63	2.5	0.16	12.8	40.2	51.1	0.3	8.5	1.48	6.58	1.34	8.71	4.22	0.35	6.1	1.09	7.48	1.64	4.82	0.62	4.73	0.68	2.61	0.014	0.056	0.088	0.026
005-010py-1	Equigranular	Augite	8.1	bd	194	227	1553	2300	31.2	12.3	0.58	1.75	3.37	0.78	bd	30.8	38.4	70.3	0.14	0.16	1.99	9.59	1.97	13.5	4.7	0.45	7.69	1.13	8.28	1.59	4.33	0.57	3.93	0.48	3.75	0.004	0.003	0.017	0.01
005-010py-2	Equigranular	Augite	9.7	bd	206	279	2302	2228	30.2	11	0.75	1.34	3.72	1.9	bd	31.4	48.2	95.5	0.32	3	2.47	11.3	2.38	14.5	6.03	0.51	9.19	1.51	9.63	1.88	5.26	0.76	3.88	0.63	5.21	0.031	0.02	0.046	0.011
003-015py-1	Fragment	Augite	8.3	10	125	122	1504	3119	40.2	16.6	0.24	3.1	2.4	0.81	bd	15.5	34.6	41.1	0.27	2.9	1.08	5.13	1.08	7.9	3.3	0.31	5.44	0.99	6.48	1.41	3.92	0.53	3.61	0.55	2.43	0.004	0.029	0.031	0.026
003-015py-2	Fragment	Augite	9.38	10.5	129	129	1544	3026	37.8	16	0.54	3	2.19	0.95	bd	19.7	35.2	41.2	0.062	2.5	1.06	5.14	1.22	8.18	3.33	0.31	5.07	0.83	6.78	1.38	4.11	0.54	3.24	0.51	2.29	0.009	0.015	0.015	0.01
004-005py-1	Fragment	Augite	12.5	5	114	166	2520	2608	34.8	22.7	bd	2.99	1.5	0.86	0.044	11.6	27.3	22.3	0.043	1.7	0.54	2.85	0.62	4.39	2.4	0.19	3.71	0.7	5.36	1.08	3.3	0.5	2.73	0.44	1.07	0.002	0.033	0.013	0.003
004-005py-2	Fragment	Augite	12.1	18	105	172	2446	2590	35.1	33.3	0.53	2.8	1.51	0.83	0.066	14.8	21.9	19.6	0.085	1.4	0.52	2.4	0.6	3.84	1.94	0.16	3.32	0.6	4.35	0.86	2.63	0.4	2.64	0.3	0.85	0.01	0.036	bd	bd
004-005py-3	Fragment	Augite	13.4	bd	114	151	2294	2500	33.6	24.2	0.43	2.31	1.62	0.52	0.078	15.8	32.7	26.6	0.039	0.02	0.77	3.65	0.86	5.66	2.89	0.17	4.45	0.78	6.33	1.2	3.55	0.49	3.26	0.47	1.43	0.004	0.017	0.004	bd
004-005py-4	Fragment	Augite	12.1	bd	110	171	2426	2505	34.3	29.2	0.41	2.42	1.76	0.78	0.059	12.8	26	21	0.07	0.41	0.58	2.85	0.62	4.57	2.27	0.23	3.55	0.65	4.43	1.08	3.06	0.37	2.4	0.36	1.15	bd	0.008	bd	0.005
004-005py-5	Fragment	Augite	13	bd	104	155	2271	2504	34.2	29.3	0.21	1.52	1.47	0.66	0.012	14	25.2	20.4	0.024	0.28	0.59	2.99	0.63	4.89	2.21	0.18	3.53	0.68	4.84	1	2.65	0.4	2.72	0.38	1.21	0.002	0.034	0.002	bd
041GP-001pl-1	Subophitic	Plagioclase	26.6	861	0.65	3.34	11.4	63	0.9	bd	0.78	0.67	8.2	0.47	0.3	589	0.27	bd	bd	91.1	0.73	1.48	0.15	0.7	0.055	2.54	0.05	0.035	0.031	bd	0.012	bd	bd	bd	bd	bd	0.027	bd	bd
042GP-001pl-1	Subophitic	Plagioclase	23	949	1.17	4.18	2.9	84.9	1.67	0.54	1.79	1.16	7.5	bd	0.38	668	1.05	2.15	0.11	135	1.2	2.6	0.3	1.21	0.39	3.09	0.23	0.016	0.12	0.064	0.065	bd	bd	bd	0.021	0.009	0.03	0.032	bd
001-005pl-1	Subophitic	Plagioclase	21.8	1723	1.2	0.5	bd	88.1	0.77	4.6	0.6	0.01	11.3	1.3	0.32	837	3.09	11.9	1.04	177	2.68	6.6	0.73	2.09	0.52	4.04	0.54	0.098	0.57	0.11	0.29	0.027	0.29	0.012	0.19	0.058	0.19	0.051	0.035
001-005pl-2	Subophitic	Plagioclase	27.2	1996	0.82	2.35	bd	68.8	0.91	4.8	0.7	0.62	10.4	1.06	1.68	861	2.03	11.9	1.82	288	2.68	5.6	0.63	2.62	0.38	4.32	0.39	0.091	0.39	0.077	0.23	0.012	0.05	0.005	0.25	0.039	0.5	0.31	0.086
001-005pl-3	Subophitic	Plagioclase	26.6	932	0.91	3.9	bd	68.9	1.27	7.2	2.06	0.31	8.86	0.6	0.18	587	2.04	3.9	0.84	96.2	1.77	4.8	0.56	1.78	0.69	2.57	0.39	0.036	0.19	0.088	0.15	0.032	0.053	0.014	0.063	bd	0.11	0.11	0.038
001-005pl-4	Subophitic	Plagioclase	20.5	1833	0.96	1.62	bd	79.2	1.28	3	0.75	0.4	13.7	0.28	0.48	905	0.47	0.21	bd	204	1.51	3.21	0.45	1.56	0.15	4.27	0.23	0.042	0.066	0.015	0.025	bd	bd	bd	bd	0.009	0.052	bd	bd
001-011pl-1	Subophitic	Plagioclase	27.9	509	0.9	0.5	1.2	72.3	1.04	0.089	1.12	1.68	16	1.41	1	1109	0.85	2.94	0.26	266	1.96	4.35	0.61	1.33	0.32	6.64	0.12	0.021	0.13	0.026	0.075	0.014	bd	bd	0.09	0.007	0.17	0.019	0.013
001-011pl-2	Subophitic	Plagioclase	23.5	1196	0.93	3.59	bd	56.4	0.93	5.3	0.72	1.92	8	0.81	0.16	551	0.2	0.11	bd	71.4	0.55	1.35	0.16	0.58	0.056	2.3	0.079	0.007	0.12	0.011	bd	bd	bd	bd	bd	bd	bd	bd	bd
004-012pl-1	Subophitic	Plagioclase	31.4	1719	0.87	0.87	7.1	66.9	0.8	4	0.8	0.57	11.7	0.4	0.5	812	1.41	8.7	0.87	166	1.68	3.84	0.51	2.08	0.49	4.44	0.55	0.05	0.41	0.041	0.23	0.008	0.025	bd	0.34	0.019	0.067	0.13	0.033
004-012pl-2	Subophitic	Plagioclase	18.5	1820	0.68	1.25	13.6	56.3	0.52	5.2	0.33	1.2	10.8	0.88	0.22	845	0.71	0.91	0.019	165	1.4	2.97	0.28	1.22	0.31	4.7	0.36	0.012	0.034	0.028	0.014	bd	0.056	bd	bd	bd	0.12	0.04	bd
001-002pl-1	Poikilitic	Plagioclase	23.4	1475	1	2.52	bd	62.5	0.74	0.65	0.55	0.2	6.89	1.41	0.29	608	0.26	0.22	0.008	112	0.84	1.86	0.2	1.03	0.2	2.86	0.23	0.007	0.046	0.008	0.024	bd	bd	bd	bd	bd	0.039	bd	bd
002-002pl-1	Poikilitic	Plagioclase	29.8	1447	0.97	0.58	2.5	67.4	1.24	bd	0.42	0.89	11.7	1.2	0.34	874	0.37	bd	0.014	159	1.01	2.1	0.34	0.84	0.15	4.72	0.18	0.022	0.11	0.009	0.043	bd	bd	0.003	bd	bd	0.042	bd	bd
003-005pl-1	Poikilitic	Plagioclase	29.6	1407	0.17	0.78	bd	71.1	1.18	bd	0.05	0.43	11.9	bd	bd	795	0.31	bd	0.01	147	1.13	2.54	0.3	1.01	0.03	3.6	0.054	0.035	0.091	0.008	bd	0.004	0.049	bd	bd	bd	0.093	bd	bd
005-002pl-1	Poikilitic	Plagioclase	22.4	2744	0.71	0.45	10.2	78.1	1.31	3.6	0.66	bd	14.7	0.66	1.09	1131	0.7	bd	0.016	368	2.41	5.17	0.46	1.71	0.74	6.4	0.37	0.029	0.032	0.028	0.024	bd	0.046	bd	bd	0.008	0.15	bd	bd
005-002pl-2	Poikilitic	Plagioclase	22.9	3042	0.58	0.35	0.67	82.7	1.32	bd	1.14	bd	17.4	1.39	1.45	1098	0.97	0.27	0.042	303	2.12	4.8	0.58	1.73	0.38	6.52	0.36	0.066	0.3	0.02	bd	bd	0.054	0.009	bd	bd	0.11	bd	0.006
005-002pl-3	Poikilitic	Plagioclase	21.7	3096	0.42	0.35	7.4	74.6	0.99	1.5	1.36	bd	16.2	3	0.62	1161	0.97	1.07	0.11	297	2.11	4.72	0.49	1.35	0.63	6.25	0.18	0.031	0.2	0.017	0.026	bd	0.15	bd	bd	0.013	0.2	bd	0.014
002-007pl-1	Equigranular	Plagioclase	31.5	3553	0.61	0.2	5.5	72.3	1.34	3	0.56	0.25	16.1	0.37	1.25	1305	0.6	0.7	0.031	376	2.38	4.65	0.5	2.15	0.65	7.77	0.34	0.034	0.13	0.01	0.03	0.006	bd	bd	bd	bd	0.071	0.003	bd
002-007pl-2	Equigranular	Plagioclase	52.3	1708	0.45	0.76	10.1	65	1.39	1.5	0.82	bd	11.8	0.72	0.47	836	0.31	bd	0.008	192	1.12	2.53	0.31	1.15	0.2	4.39	0.13	0.027	0.1	bd	0.03	bd	bd	bd	bd	0.007	0.037	bd	bd
002-007pl-3	Equigranular	Plagioclase	45.1	2966	0.74	0.28	3.1	71.8	1.14	1.3	0.41	1.16	17.1	0.37	0.75	1157	0.58	1.16	0.25	315	1.85	4.64	0.45	1.99	0.23	6.79	0.14	0.02	0.11	0.033	0.03	0.006	bd	0.017	0.045	0.004	0.14	bd	0.002
002-007pl-4	Equigranular	Plagioclase	23.6	5180	0.42	0.14	1.2	90.1	0.94	0.46	0.26	3.4	27.2	1.2	1.37	1927	1.37	1.6	0.12	1053	5.04	10	1.11	4.41	0.85	11.8	0.38	0.062	0.26	0.048	0.051	0.01	0.022	0.016	0.1	bd	0.18	0.017	0.003
005-010pl-1	Equigranular	Plagioclase	40	5970	0.43	bd	1.5	86.2	0.83	bd	1.59	2.2	22.9	0.71	0.91	1965	2.35	5.29	0.44	1031	5.11	10.2	1.2	5.6	0.56	11.9	0.95	0.07	0.44	bd	0.19	0.02	0.18	0.035	0.08	0.004	0.17	0.13	0.026

## Sheet: Table S3
Table S3. The mineral REE partition coefficients used in model calculation
	Olivinea	Orthopyroxeneb	Augiteb	Pigeonitec	Plagioclased
La	0.0001	0.0007	0.0446	0.0009	0.0418
Ce	0.0001	0.0015	0.0733	0.0017	0.0302
Pr
Nd	0.0001	0.0055	0.1544	0.0058	0.0236
Sm	0.0006	0.0143	0.251	0.011	0.017
Eu	0.0007	0.0204	0.2952	0.0068	1.2
Gd	0.001	0.0281	0.3377	0.021	0.0105
Tb	0.002	0.0376	0.3758	0.027	0.0095
Dy	0.003	0.0487	0.4071	0.034	0.0089
Ho
Er	0.008	0.0714	0.4402	0.055	0.0077
Tm
Yb	0.019	0.0913	0.4426	0.087	0.0065
Lu	0.03	0.0995	0.4368	0.11	0.0068
Th			0.014e
a Data are from McKay, G.A., 1986. Crystal/liquid partitioning of REE in basaltic systems: Extreme fractionation of REE in olivine. Geochimica et Cosmochimica Acta, 50(1): 69-79.
b Data are from Yao, L., Sun, C., Liang, Y., 2012. A parameterized model for REE distribution between low-Ca pyroxene and basaltic melts with applications to REE partitioning in low-Ca pyroxene along a mantle adiabat and during pyroxenite-derived melt and peridotite interaction. Contributions to Mineralogy and Petrology, 164(2): 261-280.
c Data are from McKay, G., Le, L., Wagstaff, J., 1991. Constraints on the origin of the mare basalt europium anomaly: REE partition coefficients for pigeonite, Lunar and Planetary Science Conference.
d Data are from Phinney, W.C., Morrison, D.A., 1990. Partition coefficients for calcic plagioclase: Implications for Archean anorthosites. Geochimica et Cosmochimica Acta, 54(6): 1639-1654.
e Data are from Hauri, E.H., Wagner, T.P., Grove, T.L., 1994. Experimental and natural partitioning of Th, U, Pb and other trace elements between garnet, clinopyroxene and basaltic melts. Chemical Geology, 117(1): 149-166.
