# Supplementary material for: Non-KREEP origin for Chang’e-5 basalts in the Procellarum KREEP Terrane
Source: Nature. 2021 Oct 19;600(7887):59–63. doi: 10.1038/s41586-021-04119-5 (PMC8636255; doi:10.1038/s41586-021-04119-5)
Supplement: Supplementary file 4 — Source Data Fig. 2 [file 41586_2021_4119_MOESM4_ESM.xlsx]

## Sheet: Fig. 2b
Mission	TiO2	Mg#
Apollo 11	10.67	38.39
Apollo 11	11.71	40.99
Apollo 11	10.35	40.14
Apollo 11	11.72	44.43
Apollo 11	12.93	45.18
Apollo 11	12.15	39.81
Apollo 11	13.06	45.02
Apollo 11	8.47	36.83
Apollo 11	11.02	41.74
Apollo 11	9.21	33.93
Apollo 11	11.51	41.4
Apollo 11	11.12	44.37
Apollo 11	11.35	41.51
Apollo 11	10.6	34.75
Apollo 11	10.34	39.81
Apollo 11	11.59	41.63
Apollo 11	11.87	40.76
Apollo 11	11.02	43.91
Apollo 11	12.74	46.57
Apollo 12	2.6	55.29
Apollo 12	2.88	50.85
Apollo 12	2.76	61.75
Apollo 12	2.59	55.77
Apollo 12	3.9	35.64
Apollo 12	4.45	50.29
Apollo 12	2.9	49.71
Apollo 12	2.64	55.56
Apollo 12	2.68	55.08
Apollo 12	2.86	51.45
Apollo 12	4.02	50.14
Apollo 12	3.37	41.05
Apollo 12	2.62	55.49
Apollo 12	2.73	53.71
Apollo 12	3.74	40.1
Apollo 12	5.16	46.69
Apollo 12	2.88	43.34
Apollo 12	2.28	55.67
Apollo 12	3.2	57.96
Apollo 12	3.31	40.17
Apollo 12	4.46	33.75
Apollo 12	2.41	57.84
Apollo 12	3.38	41.48
Apollo 12	4.78	48.66
Apollo 12	5.2	36.65
Apollo 12	4.62	39.06
Apollo 12	3.35	41.24
Apollo 12	3.32	42.66
Apollo 12	4.63	38.41
Apollo 12	3.52	40.73
Apollo 12	5.07	43.66
Apollo 12	5	44.73
Apollo 12	4.14	36.53
Apollo 12	3.15	42.78
Apollo 12	1.81	46.91
Apollo 12	2.84	54.24
Apollo 12	2.76	51.65
		0
Apollo 14	2.91	48.76
Apollo 14	2.57	55.12
Apollo 14	1.25	64.92
Apollo 14	1.34	60.34
Apollo 14	1.7	56.09
Apollo 14	2	53.82
Apollo 14	1.2	61.68
Apollo 14	1.25	62.91
Apollo 15	2.24	48.16
Apollo 15	1.77	44.82
Apollo 15	1.33	47.16
Apollo 15	1.46	47.77
Apollo 15	2.63	36.83
Apollo 15	2.97	42.74
Apollo 15	1.16	40.88
Apollo 15	2.09	41.43
Apollo 15	2.05	36.42
Apollo 15	2.57	43.17
Apollo 15	2.27	43.14
Apollo 15	2.46	44.72
Apollo 15	2.42	44.79
Apollo 15	1.78	59.78
Apollo 15	2.68	55.73
Apollo 15	1.44	57.68
Apollo 15	2.23	58.23
Apollo 15	2.57	51.38
Apollo 15	1.96	42.76
Apollo 15	1.82	43.16
Apollo 15	1.77	46.26
Apollo 15	1.81	44.38
Apollo 15	1.52	47.42
Apollo 15	1.73	47.39
Apollo 15	2.58	42.34
Apollo 15	2.25	47.22
Apollo 15	2.39	46.19
Apollo 15	2.31	46.08
Apollo 15	2.43	45.6
Apollo 15	2.3	47.31
Apollo 15	2.3	46.89
Apollo 15	2.62	40.37
Apollo 15	2.55	44
Apollo 15	1.77	45.04
Apollo 15	1.8	43.75
Apollo 15	2.55	43.83
Apollo 15	2.27	45.56
Apollo 15	2.51	45
Apollo 15	2.45	44.62
Apollo 15	2.63	47.25
Apollo 15	2.27	48.85
Apollo 15	1.46	47.04
Apollo 15	2.26	48.91
Apollo 15	1.28	50.73
Apollo 15	2.18	46.29
Apollo 15	1.87	48.7
Apollo 15	2.89	45.51
Apollo 15	1.5	54.04
Apollo 15	1.8	49.66
Apollo 15	1.98	49.09
Apollo 15	2.44	44.7
Apollo 15	2.2	49.62
Apollo 15	2.2	49.88
Apollo 15	3.1	45.08
Apollo 15	2.5	43.67
Apollo 15	2.25	49.91
Apollo 15	2.89	45.51
Apollo 15	2	50
Apollo 15	1.9	49.66
Apollo 15	2.3	44.44
Apollo 15	2.94	38.98
Apollo 15	3.1	42.8
Apollo 15	1.97	44.53
Apollo 15	2.54	43.29
Apollo 15	2.55	42.83
Apollo 15	2.55	43.4
Apollo 15	2.64	41.75
Apollo 15	2.41	45.77
Apollo 15	2.15	38.49
Apollo 17	13.1	49.42
Apollo 17	13	49.04
Apollo 17	12.1	42.6
Apollo 17	13.34	45.94
Apollo 17	13.1	49.54
Apollo 17	13	46.95
Apollo 17	11.52	45.28
Apollo 17	12.48	42.25
Apollo 17	11.41	42.31
Apollo 17	11.9	37.07
Apollo 17	13.1	50.14
Apollo 17	13.41	45.87
Apollo 17	13.06	42.12
Apollo 17	11.2	39.38
Apollo 17	12.5	42.11
Apollo 17	14.2	44.14
Apollo 17	12.2	48.52
Apollo 17	10.74	41.47
Apollo 17	11.12	40.7
Apollo 17	10.1	42.99
Apollo 17	13.08	47.23
Apollo 17	10.5	39.62
Apollo 17	8.6	33.73
Apollo 17	12.33	44
Apollo 17	13	46.59
Apollo 17	12.4	43.84
Apollo 17	11.7	40.66
Apollo 17	11.7	40.42
Apollo 17	13	44.48
Apollo 17	12.2	41.92
Apollo 17	13.7	46.88
Apollo 17	8.3	38.92
Apollo 17	7.8	44.94
Apollo 17	8.6	33.73
Apollo 17	9.8	42.3
Apollo 17	12.01	44.67
Apollo 17	12.98	45.03
Apollo 17	10.8	43.41
Apollo 17	11.57	42.25
Apollo 17	12.04	43.7
Apollo 17	11.7	43.94
Apollo 17	10.5	43.13
Apollo 17	10.9	43.34
Apollo 17	12.7	41.61
Apollo 17	12.9	41.51
Apollo 17	12	41.98
Apollo 17	10.4	40.46
Apollo 17	11.8	37.97
Apollo 17	11	42.75
Apollo 17	12.32	44.82
Apollo 17	12.17	43.77
Apollo 17	11.92	49.03
Apollo 17	12.17	51.07
Apollo 17	12.66	50.3
Apollo 17	9.56	37.29
Apollo 17	8.95	37.84
Apollo 17	11.41	42.38
Apollo 17	13.45	47.63
Apollo 17	13.1	46.29
Apollo 17	12.1	48.51
Apollo 17	13.4	47.1
Apollo 17	11.9	43.99
Apollo 17	13.2	46.13
Apollo 17	12.64	44.77
Apollo 17	13.05	42.38
Apollo 17	12.65	42.18
Apollo 17	13.7	45.58
Apollo 17	12.39	46.23
Apollo 17	14.5	46.83
Apollo 17	12.89	45.09
Apollo 17	12	47.9
Apollo 17	12.93	47.14
Apollo 17	11.9	50
Apollo 17	12.3	43.11
Apollo 17	12.3	50.94
Apollo 17	11.2	44.24
Apollo 17	12.2	39.13
Apollo 17	12.2	39.38
Apollo 17	12.39	41.74
Apollo 17	11.8	42.91
Apollo 17	12.52	44.34
Apollo 17	12.8	45.15
Apollo 17	12.8	48.26
Apollo 17	12.99	46.35
Apollo 17	10.2	46.42
Apollo 17	12.3	41.98
Luna 16	4.9	39.6067
Luna 16	2.9	35.3908
Luna 16	4.37	33.853
Luna 16	2.48	36.1513
Luna 16	4.04	37.6053
Luna 16	0.35	53.7471
Luna 16	1.02	27.337
Luna 16	2.03	31.5611
Luna 16	2.16	34.6505
Luna 16	2.48	32.0809
Luna 16	3.5	35.1145
Luna 16	4.8	34.9722
Luna 16	3.7	36.0555
Luna 16	3.5	35.1088
Luna 16	4.8	37.6244
Luna 16	1.05	28.2975
Luna 16	1.93	50
Luna 16	1.64	54.4761
Luna 16	2.29	55.527
Luna 16	5.58	46.0984
Luna 16	8.87	45.8857
Luna 16	4.9	39.5
Luna 20	1.3	64.2857
Luna 20	3.7	54.9419
Luna 20	2.2	52.9412
Luna 20
Luna 20
Luna 20
Luna 20
Luna 24	0.62	60.2649
Luna 24	0.66	59.0793
Luna 24	0.15	65.0678
Luna 24	0.62	60.2649
Luna 24	1.44	61.554
Luna 24	0.7	59.3617
Luna 24	0.75	45.7627
Luna 24	0.98	37.2812
Luna 24	1.1	32.8267
Luna 24	0.74	36.0555
Luna 24	1.16	39.9408
Luna 24	0.96	38.1305
Luna 24	0.37	20.9634
Luna 24	0.2	61.4173
Luna 24	0.58	45.6179
Luna 24	1.27	42.2724
Luna 24	0.82	46.0857
Luna 24	0.89	35.7971
Luna 24	0.65	37.0321
Luna 24	1	37.1883
Luna 24	0.14	47.3684
Luna 24	0.86	39.4572
Luna 24	1.06	40.3428
Luna 24	0.8	39.661
Luna 24	1.14	39.0756
Luna 24	0.3	42.1769
Luna 24	0.35	41.4986
Luna 24	0.09	40.0234
Luna 24	0.84	40.2467
Luna 24	0.28	39.0426
Luna 24	0.31	40.1968
Luna 24	1.44	61.554
Luna 24	0.75	45.7
Luna 24	1.1	32.8
Luna 24	1	36.8
Luna 24	0.89	35.7

## Sheet: Fig. 2c
Comment	En	Fs	Wo
041GP-001# Subophitic clast
041GP-001#-py-1	24.4908	44.2322	31.277
041GP-001#-py-2	24.5722	40.9614	34.4665
041GP-001#-py-3	3.9547	75.8863	20.159
041GP-001#-py-4	4.3654	71.8605	23.774
041GP-001#-py-5	2.0675	73.0879	24.8446
041GP-001#-py-6	19.0722	49.6517	31.2762
041GP-001#-py-7	26.1817	37.8849	35.9335
041GP-001#-py-8	27.7421	43.8364	28.4216
041GP-001#-py-9	33.9575	33.1598	32.8827
041GP-001#-py-10	7.5687	64.1729	28.2584
041GP-001#-py-11	36.7948	40.3806	22.8246
041GP-001#-py-12	7.2386	68.7109	24.0505
041GP-001#-py-13	29.1596	33.5863	37.254
041GP-001#-py-14	0.7288	85.705	13.5662
042GP-001# Subophitic clast
042GP-001#-py-1	24.6686	45.1087	30.2227
042GP-001#-py-2	26.4394	32.1662	41.3945
042GP-001#-py-3	11.8027	61.6586	26.5387
042GP-001#-py-4	26.6932	34.164	39.1428
042GP-001#-py-5	1.4163	84.391	14.1927
042GP-001#-py-6	12.1831	65.3388	22.4782
042GP-001#-py-7	25.6586	41.5423	32.7991
042GP-001#-py-line-1	30.7412	35.7267	33.5321
042GP-001#-py-line-2	30.5854	36.1761	33.2386
042GP-001#-py-line-3	30.0736	35.2817	34.6448
042GP-001#-py-line-4	29.2333	35.3657	35.401
042GP-001#-py-line-5	29.4787	35.2655	35.2558
042GP-001#-py-line-6	27.9784	35.8785	36.143
042GP-001#-py-line-7	28.3732	37.2169	34.4099
042GP-001#-py-line-8	27.4537	39.1503	33.396
042GP-001#-py-line-9	24.0034	44.3319	31.6647
042GP-001#-py-line-10	14.1113	56.8813	29.0075
001-005# Subophitic clast
001-005#-py-1	2.6945	65.1348	32.1707
001-005#-py-2	27.5678	58.5966	13.8355
001-005#-py-3	25.9721	47.9875	26.0404
001-005#-py-4	31.385	30.8971	37.7179
001-005#-py-5	30.7117	28.2388	41.0495
001-005#-py-6	31.0899	29.5159	39.3943
001-011# Subophitic clast
001-011#-py-1	32.8186	33.9378	33.2436
001-011#-py-2	9.5489	67.4107	23.0404
001-011#-py-3	34.9386	34.6148	30.4466
001-011#-py-4	39.2528	48.9615	11.7858
001-011#-py-5	34.48	35.6313	29.8886
001-011#-py-6	32.6621	33.7019	33.6359
001-011#-py-7	12.5439	62.8698	24.5863
001-011#-py-8	34.6811	37.3588	27.9601
001-011#-py-9	11.3996	51.4856	37.1148
001-011#-py-10	15.9681	55.7742	28.2577
001-011#-py-11	8.6058	62.123	29.2712
001-011#-py-12	13.5094	68.3542	18.1364
001-011#-py-13	23.1652	47.2092	29.6256
001-011#-py-14	27.8313	43.3383	28.8304
001-011#-py-15	33.7342	31.2904	34.9754
001-011#-py-16	33.7412	29.8047	36.4541
001-011#-py-17	38.6776	37.9782	23.3441
001-011#-py-line-1	1.8574	83.4029	14.7396
001-011#-py-line-2	2.0673	83.585	14.3477
001-011#-py-line-3	2.1109	82.5109	15.3782
001-011#-py-line-4	3.4926	82.3764	14.131
001-011#-py-line-5	4.5579	79.1597	16.2825
001-011#-py-line-6	5.1116	76.9578	17.9306
001-011#-py-line-7	18.4615	47.8179	33.7206
001-011#-py-line-8	21.9882	43.8954	34.1165
001-011#-py-line-9	26.0974	43.4226	30.48
001-011#-py-line-10	28.4224	41.8243	29.7533
001-011#-py-line-11	29.7766	40.9571	29.2663
001-011#-py-line-12	30.8566	41.0855	28.058
001-011#-py-line-13	29.3437	38.8045	31.8519
001-011#-py-line-14	31.0357	42.6317	26.3326
001-011#-py-line-15	29.0587	43.5012	27.4402
004-012# Subophitic clast
004-012#-py-1	37.8142	36.9446	25.2412
004-012#-py-2	39.3794	36.4476	24.1731
004-012#-py-3	36.1585	31.9574	31.8841
004-012#-py-4	29.0011	53.5331	17.4658
004-012#-py-5	33.1989	33.7796	33.0216
004-012#-py-6	35.099	44.0507	20.8503
004-012#-py-7	34.3265	30.5554	35.1181
004-012#-py-8	24.8515	48.932	26.2164
004-012#-py-9	25.5693	53.5383	20.8923
004-012#-py-10	39.9713	47.4765	12.5522
004-012#-py-11	36.6779	41.5571	21.7651
004-012#-py-12	37.9054	34.5088	27.5858
004-012#-py-13	24.1237	53.4288	22.4476
042GP-002# Poikilitic clast
042GP-002#-py-1	40.0888	25.6884	34.2228
042GP-002#-py-2	44.7088	28.8036	26.4876
042GP-002#-py-3	40.2502	35.9513	23.7985
042GP-002#-py-4	38.108	25.0494	36.8426
042GP-002#-py-5	21.2306	53.2997	25.4697
042GP-002#-py-6	37.5659	26.1187	36.3155
042GP-002#-py-7	33.4281	42.9848	23.5872
042GP-002#-py-8	45.7924	37.9853	16.2223
042GP-002#-py-9	32.8282	39.0404	28.1314
042GP-002#-py-10	39.4277	27.25	33.3223
001-002# Poikilitic clast
001-002#-py-1	30.1639	34.1516	35.6845
001-002#-py-2	11.2736	64.992	23.7344
001-002#-py-3	42.7321	30.79	26.4779
001-002#-py-4	26.4863	49.0122	24.5015
001-002#-py-5	43.7102	31.4576	24.8323
001-002#-py-6	17.3118	45.3051	37.3831
001-002#-py-7	38.952	24.7234	36.3245
001-002#-py-8	43.3803	31.3332	25.2866
001-002#-py-9	35.9659	27.4015	36.6326
001-002#-py-10	32.661	30.0354	37.3037
001-002#-py-11	3.594	65.418	30.988
001-002#-py-12	35.5988	29.9191	34.4821
001-002#-py-13	27.9891	44.897	27.114
001-002#-py-14	10.8848	56.1474	32.9679
001-002#-py-15	33.003	37.7729	29.2242
001-002#-py-16	43.4817	33.7091	22.8093
001-002#-py-17	38.8807	24.7311	36.3882
001-002#-py-18	29.6666	38.4867	31.8466
002-002# Poikilitic clast
002-002#-py-1	10.1577	72.7686	17.0737
002-002#-py-2	5.7958	53.6736	40.5306
002-002#-py-3	3.6416	54.9027	41.4557
002-002#-py-4	2.189	54.9689	42.8422
002-002#-py-5	4.1	54.8441	41.056
002-002#-py-6	3.977	72.3933	23.6297
002-002#-py-7	37.2316	28.4415	34.3269
002-002#-py-8	39.6705	28.9687	31.3608
002-002#-py-9	6.3441	70.4372	23.2187
003-005# Poikilitic clast
003-005#-py-1	34.3376	26.2533	39.4091
003-005#-py-2	5.6492	71.7549	22.5959
003-005#-py-3	34.3101	26.8985	38.7914
003-005#-py-4	7.5767	68.8679	23.5554
003-005#-py-5	28.1997	37.0137	34.7866
003-005#-py-6	13.6414	55.3948	30.9638
003-005#-py-7	24.4586	56.4328	19.1086
003-005#-py-8	35.4266	31.0781	33.4954
003-005#-py-9	10.4067	66.7852	22.8081
003-005#-py-line-1	7.7012	71.4535	20.8453
003-005#-py-line-2	10.0025	71.6347	18.3627
003-005#-py-line-3	10.7183	73.6111	15.6706
003-005#-py-line-4	15.187	65.6239	19.1891
003-005#-py-line-5	18.7986	62.0478	19.1536
003-005#-py-line-6	22.4386	59.046	18.5154
003-005#-py-line-7	24.2375	52.9614	22.8011
003-005#-py-line-8	28.4532	50.7917	20.7551
003-005#-py-line-9	28.2456	43.8656	27.8888
003-005#-py-line-10	27.7077	39.1365	33.1558
003-005#-py-line-11	28.2826	39.0958	32.6216
003-005#-py-line-12	33.6094	46.0079	20.3827
003-005#-py-line-13	35.2917	39.8512	24.857
003-005#-py-line-14	32.4828	30.6635	36.8537
003-005#-py-line-15	32.432	29.5862	37.9818
005-002# Poikilitic clast
005-002#-py-1	22.5506	41.9173	35.5321
005-002#-py-2	15.2054	58.0201	26.7745
005-002#-py-3	12.1599	64.4688	23.3713
005-002#-py-4	6.6909	68.9964	24.3127
005-002#-py-5	31.1906	30.5391	38.2702
005-002#-py-6	9.6624	69.5249	20.8128
005-002#-py-7	28.866	46.6936	24.4403
005-002#-py-8	20.9631	60.5121	18.5248
005-002#-py-9	29.8043	50.9186	19.2771
005-002#-py-10	29.8583	50.8042	19.3375
005-002#-py-11	34.2899	26.6366	39.0734
005-002#-py-12	18.2129	55.0526	26.7345
005-002#-py-13	34.8265	34.5866	30.5868
005-002#-py-14	26.5314	43.6929	29.7757
005-002#-py-15	12.4924	65.7499	21.7577
005-002#-py-line-1	17.8134	59.3106	22.8759
005-002#-py-line-2	18.1155	58.1914	23.6931
005-002#-py-line-3	18.5341	56.7105	24.7553
005-002#-py-line-4	20.0156	56.5265	23.4579
005-002#-py-line-5	20.1032	57.094	22.8028
005-002#-py-line-6	20.8295	55.7304	23.44
005-002#-py-line-7	21.5161	56.1174	22.3665
005-002#-py-line-8	21.6906	54.1639	24.1455
005-002#-py-line-9	25.0114	51.6022	23.3864
005-002#-py-line-10	29.1649	49.2296	21.6054
005-002#-py-line-11	33.2441	44.2311	22.5248
005-002#-py-line-12	36.4249	40.7741	22.801
005-002#-py-line-13	36.9181	37.6397	25.4422
005-002#-py-line-14	37.6126	35.9164	26.471
005-002#-py-line-15	38.1886	36.9588	24.8526
005-002#-py-line-16	39.548	36.423	24.029
005-002#-py-line-17	40.9697	36.5479	22.4824
005-002#-py-line-18	41.254	36.5252	22.2208
005-002#-py-line-19	41.628	35.8294	22.5426
005-002#-py-line-20	41.4728	35.8773	22.6499
001-003# Porphyritic clast
001-003#-py-1	45.5186	31.927	22.5544
001-003#-py-2	37.1855	27.3393	35.4752
001-003#-py-3	39.1728	25.9863	34.8409
001-003#-py-4	34.7884	23.4884	41.7232
001-003#-py-5	36.3335	24.8066	38.8598
001-003#-py-6	38.7216	29.4913	31.7871
001-003#-py-7	31.8675	35.5252	32.6072
001-003#-py-8	1.1946	86.1881	12.6173
001-003#-py-9	0.5504	84.0852	15.3644
001-003#py-line-1	40.3738	29.5794	30.0468
001-003#py-line-2	47.3685	34.1855	18.446
001-003#py-line-3	39.6711	28.6686	31.6603
001-003#py-line-4	38.4323	28.9561	32.6116
001-003#py-line-5	37.3833	27.8984	34.7182
001-003#py-line-6	36.9019	28.53	34.568
001-003#py-line-7	36.0681	35.9415	27.9904
001-003#py-line-8	26.0071	51.6525	22.3404
001-003#py-line-9	20.527	56.3508	23.1222
001-003#py-line-10	16.1572	58.539	25.3037
001-007# Porphyritic clast
001-007#-py-1	22.4605	36.473	41.0665
001-007#-py-2	21.7379	38.7218	39.5403
001-007#-py-3	21.2774	35.0498	43.6727
001-007#-py-4	33.6951	34.3091	31.9959
001-007#-py-5	31.2771	28.8981	39.8248
001-007#-py-6	32.5299	27.9442	39.5259
001-007#-py-7	33.7263	26.2566	40.0171
001-007#-py-8	36.2641	26.8014	36.9345
003-013# Porphyritic clast
003-013#-py-1	33.1071	40.8596	26.0333
003-013#-py-2	34.3633	36.6249	29.0118
003-013#-py-3	32.1464	39.5276	28.3259
003-013#-py-4	9.3024	64.0741	26.6234
003-013#-py-5	9.687	63.6826	26.6304
003-013#-py-6	41.5561	37.1951	21.2488
003-013#-py-7	7.8442	71.6614	20.4944
003-013#-py-8	18.5709	60.8485	20.5806
002-007# Equigranular clast
002-007#-py-1	13.8383	66.1252	20.0365
002-007#-py-2	16.559	65.1328	18.3081
002-007#-py-3	9.5789	67.8574	22.5637
002-007#-py-4	23.8638	52.265	23.8712
002-007#-py-5	11.4543	64.556	23.9897
002-007#-py-6	11.1697	65.1722	23.6581
002-007#-py-7	20.5236	55.2595	24.2169
002-007#-py-8	21.2242	53.7379	25.0379
002-007#-py-9	17.7521	64.7129	17.535
002-007#-py-10	18.2817	46.7327	34.9856
002-007#-py-11	13.0157	63.0801	23.9041
005-010# Equigranular clast
005-010#-py-1	21.4284	57.0665	21.5051
005-010#-py-2	2.3337	82.6644	15.0019
005-010#-py-3	34.0999	32.9283	32.9718
005-010#-py-4	2.2182	81.7695	16.0123
005-010#-py-5	1.6735	84.7205	13.606
005-010#-py-6	1.1204	81.1371	17.7425
005-010#-py-7	1.5864	81.1879	17.2257
005-010#-py-8	17.6552	60.7935	21.5513
005-010#-py-line-1	2.379	80.1877	17.4333
005-010#-py-line-2	4.0788	75.6565	20.2647
005-010#-py-line-3	5.5674	75.7364	18.6962
005-010#-py-line-4	6.7261	65.3112	27.9627
005-010#-py-line-5	10.8168	70.3698	18.8134
005-010#-py-line-6	12.8385	67.296	19.8655
005-010#-py-line-7	16.302	67.0678	16.6301
005-010#-py-line-8	20.1391	66.1221	13.7387
005-010#-py-line-9	23.4991	61.1648	15.336
005-010#-py-line-10	23.6382	59.6409	16.7209
005-010#-py-line-11	25.1008	39.7371	35.1621
005-010#-py-line-12	28.0374	34.1412	37.8214
005-010#-py-line-13	29.8206	31.7512	38.4282
005-010#-py-line-14	30.8139	31.8264	37.3598
005-010#-py-line-15	29.9849	28.8752	41.1398
005-010#-py-line-16	30.4967	29.853	39.6503
005-010#-py-line-17	35.7856	35.5428	28.6715
005-010#-py-line-18	35.9032	35.9873	28.1095
005-010#-py-line-19	35.4098	36.268	28.3222
005-010#-py-line-20	32.5415	33.2564	34.2021
027-001# Equigranular clast
027-001#-py-1	32.8243	28.6322	38.5435
027-001#-py-2	27.291	47.5011	25.2079
027-001#-py-3	4.6605	75.2721	20.0674
027-001#-py-4	3.8716	70.9172	25.2112
027-001#-py-5	8.6735	65.9189	25.4076
027-001#-py-6	8.4426	65.9869	25.5704
027-001#-py-7	33.742	25.9377	40.3204
027-001#-py-8	27.4361	47.9779	24.586
027-001#-py-9	3.3755	67.0032	29.6214
027-001#-py-10	33.4425	30.3842	36.1734
027-001#-py-11	29.4028	35.9635	34.6338
027-001#-py-12	33.5983	51.7388	14.6629

## Sheet: Fig. 2d
Comment	Fo	X-axis
042GP-001# Subophitic clast
042GP-001#-ol-1	14.4095	1
042GP-001#-ol-2	17.7366	1
042GP-001#-ol-3	39.7682	1
001-005# Subophitic clast
001-005#-ol-1	1.1969	1
001-005#-ol-2	56.6426	1
001-005#-ol-3	37.1507	1
001-011# Subophitic clast
001-011#-ol-1	48.2667	1
001-011#-ol-2	37.6338	1
001-011#-ol-3	14.4182	1
001-011#-ol-4	6.6178	1
001-011#-ol-5	5.8275	1
004-012# Subophitic clast
004-012#-ol-1	42.8625	1
004-012#-ol-2	44.6675	1
004-012#-ol-3	29.2378	1
004-012#-ol-4	28.687	1
004-012#-ol-5	16.9556	1
004-012#-ol-6	23.3566	1
004-012#-ol-7	24.1427	1
004-012#-ol-line-1	49.7967	1
004-012#-ol-line-2	49.2938	1
004-012#-ol-line-3	48.9042	1
004-012#-ol-line-4	49.1699	1
004-012#-ol-line-5	49.5017	1
004-012#-ol-line-6	46.3379	1
004-012#-ol-line-7	48.5477	1
004-012#-ol-line-8	47.415	1
004-012#-ol-line-9	46.8581	1
004-012#-ol-line-10	45.9912	1
004-012#-ol-line-11	45.5827	1
004-012#-ol-line-12	44.5656	1
004-012#-ol-line-13	42.8048	1
004-012#-ol-line-14	41.8642	1
004-012#-ol-line-15	40.7078	1
042GP-002# Poikilitic clast
042GP-002#-ol-1	31.7278	2
042GP-002#-ol-2	56.9203	2
042GP-002#-ol-3	41.0947	2
042GP-002#-ol-4	49.324	2
042GP-002#-ol-5	57.7503	2
042GP-002#-ol-6	47.4679	2
042GP-002#-ol-7	47.6588	2
042GP-002#-ol-line-1	31.2717	2
042GP-002#-ol-line-2	33.5206	2
042GP-002#-ol-line-3	38.6597	2
042GP-002#-ol-line-4	42.8244	2
042GP-002#-ol-line-5	46.1357	2
042GP-002#-ol-line-6	49.0144	2
042GP-002#-ol-line-7	50.6426	2
042GP-002#-ol-line-8	52.2829	2
042GP-002#-ol-line-9	52.7083	2
042GP-002#-ol-line-10	53.2539	2
042GP-002#-ol-line-11	53.0577	2
042GP-002#-ol-line-12	57.1862	2
042GP-002#-ol-line-13	56.1421	2
042GP-002#-ol-line-14	56.6042	2
042GP-002#-ol-line-15	55.8879	2
042GP-002#-ol-line-16	56.452	2
042GP-002#-ol-line-17	56.2876	2
042GP-002#-ol-line-18	56.42	2
042GP-002#-ol-line-19	56.0849	2
042GP-002#-ol-line-20	56.1241	2
		2
001-002# Poikilitic clast		2
001-002#ol-1	33.3133	2
001-002#ol-2	33.1015	2
001-002#ol-3	28.9986	2
001-002#ol-4	49.4996	2
001-002#ol-5	29.7354	2
001-002#ol-6	31.7839	2
001-002#ol-7	39.5423	2
001-002#ol-8	43.3758	2
001-002#ol-9	17.34	2
001-002#ol-10	33.0607	2
001-002#ol-11	9.7985	2
001-002#ol-12	33.6969	2
001-002#ol-line-1	59.0012	2
001-002#ol-line-2	59.4094	2
001-002#ol-line-3	59.3449	2
001-002#ol-line-4	59.8819	2
001-002#ol-line-5	59.8169	2
001-002#ol-line-6	60.1454	2
001-002#ol-line-7	59.9528	2
001-002#ol-line-8	59.533	2
001-002#ol-line-9	59.4156	2
001-002#ol-line-10	58.6893	2
001-002#ol-line-11	57.0717	2
001-002#ol-line-12	54.1229	2
001-002#ol-line-13	49.9857	2
001-002#ol-line-14	40.3568	2
001-002#ol-line-15	32.5331	2
		2
002-002# Poikilitic clast		2
002-002#-ol-1	1.5495	2
002-002#-ol-2	1.8609	2
002-002#-ol-3	2.0741	2
002-002#-ol-4	2.0911	2
002-002#-ol-5	3.3517	2
002-002#-ol-6	2.8681	2
002-002#-ol-7	1.7534	2
002-002#-ol-8	1.8529	2
002-002#-ol-9	2.0488	2
002-002#-ol-10	2.3933	2
002-002#-ol-11	1.6854	2
		2
005-002# Poikilitic clast		2
005-002#-ol-1	8.8893	2
005-002#-ol-2	8.9404	2
005-002#-ol-3	9.4544	2
005-002#-ol-4	9.5187	2
001-007# Porphyritic clast
001-007#-ol-1	46.4014	3
001-007#-ol-2	45.8858	3
001-007#-ol-3	48.1671	3
001-007#-ol-4	59.1527	3
001-007#-ol-5	59.444	3
001-007#-ol-6	45.425	3
001-007#-ol-7	41.3542	3
001-007#-ol-8	42.6631	3
001-007#-ol-9	41.6032	3
003-013# Porphyritic clast		3
003-013#-ol-1	23.2681	3
003-013#-ol-2	34.9043	3
002-007# Equigranular clast
002-007#-ol-1	52.1723	4
002-007#-ol-2	1.6691	4
002-007#-ol-3	1.2332	4
002-007#-ol-4	2.1637	4
002-007#-ol-5	1.7114	4
002-007#-ol-6	0.987	4
002-007#-ol-7	1.0894	4
		4
027-001# Equigranular clast
027-001#-ol-1	42.3808	4
027-001#-ol-2	1.0294	4
027-001#-ol-3	1.2653	4
027-001#-ol-4	5.5318	4
027-001#-ol-5	35.0633	4
027-001#-ol-6	43.2429	4
