# Supplementary material for: Non-KREEP origin for Chang’e-5 basalts in the Procellarum KREEP Terrane
Source: Nature. 2021 Oct 19;600(7887):59–63. doi: 10.1038/s41586-021-04119-5 (PMC8636255; doi:10.1038/s41586-021-04119-5)
Supplement: Supplementary file 5 — Source Data Fig. 3 [file 41586_2021_4119_MOESM5_ESM.xlsx]

## Sheet: Fig. 3
	Sample	Age (Ga)	87Sr/86Sr				Sample	87Sr/86Sr(i)	Age (Ga)		Sample	εNd(t)	Age (Ga)
Meteorite	NWA773	2.99624	0.70338				001-011# @Sr-1	0.699339	2.03		004-005# @Nd-1	7.92546	2.03
	NWA032	2.93271	0.700104				001-011# @Sr-2	0.699537	2.03		004-005# @Nd-2	8.48249	2.03
	LAP02	2.992	0.699835				001-011# @Sr-3	0.69947	2.03		003-015# @Nd-1	8.80825	2.03
	Dho 287A	3.45788	0.699467				001-011# @Sr-4	0.699446	2.03		CE5C0000YJYX042GP-002# @Nd-1	9.32182	2.03
	MIL	3.8	0.699082				001-002# @Sr-2	0.699687	2.03		CE5C0000YJYX042GP-002# @Nd-2	8.98427	2.03
	A-88	3.86588	0.699099				002-002# @Sr-1	0.699705	2.03
	NNWA4734	3.08	0.69987				002-002# @Sr-2	0.699374	2.03
							002-002# @Sr-3	0.699601	2.03
Apollo 11							003-005# @Sr-2	0.699696	2.03
		3.46988	0.69931				003-015# @Sr-1	0.6997	2.03
		3.53012	0.699551				003-015# @Sr-2	0.699804	2.03
		3.57028	0.699275				004-005# @Sr-1	0.699856	2.03
		3.6332	0.699445				004-012# @Sr-1	0.699787	2.03
		3.65997	0.699182				005-002# @Sr-1	0.699822	2.03
		3.65997	0.699205				005-010# @Sr-1	0.699821	2.03
		3.70013	0.699105				005-010# @Sr-2	0.699543	2.03
		3.78983	0.699199				CE5C0000YJYX041GP-001# @Sr-1	0.699716	2.03
		3.82999	0.699193				CE5C0000YJYX042GP-002# @Sr-1	0.699739	2.03
		3.91031	0.699211				CE5C0000YJYX042GP-002# @Sr-2	0.699724	2.03
							CE5C0000YJYX042GP-002# @Sr-3	0.699495	2.03
Apollo 12
		3.13922	0.699182
		3.19009	0.699187
		3.19679	0.699187
		3.2008	0.699316
		3.19009	0.699375
		3.17938	0.699433
		3.19946	0.699533
		3.19009	0.699644
		3.23025	0.699568
		3.23025	0.699545
		3.28916	0.699638
		3.28916	0.699187
		3.29719	0.699187
		3.3494	0.699211
Apollo 15
	15386	3.84873	0.700384
		3.25033	0.69935
		3.25033	0.699403
		3.25033	0.699444
		3.25033	0.699485
		3.31995	0.699304
		3.34003	0.699374
		3.34003	0.699397
		3.37082	0.699368
		3.36011	0.699385
Apollo 17
		3.6091	0.699152
		3.68942	0.699152
		3.68809	0.699211
		3.68942	0.699263
		3.72021	0.699287
		3.72155	0.699181
		3.73092	0.699327
		3.75234	0.699135
		3.77108	0.699287
		3.78983	0.699304
		4.08032	0.699596
		3.68942	0.699234
		3.68942	0.699257
		3.78983	0.699322
		Age (Ga)	eNd
Meteorite	NWA773	2.99087	-4.53115
	NWA032	2.9309	9.73115
	LAP02	2.98957	2.90492
	Dho 287A	3.46023	-0.616393
	MIL	3.8605	7.23279
	A-88	3.89961	7.21311
	NWA4734	3.02347	0.878689
	NEA 003-A	3.08996	-0.281967
	Y-79	3.43025	5.75738
Apollo 11
		3.66102	7.58689
		3.70143	7.54754
		3.69231	7.23279
		3.65971	7.13443
		3.47066	4.02623
		3.53064	3.14098
		3.57106	3.67213
		3.63364	3.25902
		3.71186	4.18361
		3.71969	4.18361
		3.79009	3.65246
		3.91004	3.0623
		3.83051	1.88197
Apollo 12
		3.19948	11.1475
		3.19948	10.7934
		3.18123	10.459
		3.20078	10.459
		3.20078	9.47541
		3.14081	9.35738
		3.19035	8.80656
		3.30117	10.8525
		3.19035	4.45902
		3.23207	4.2623
		3.20078	3.75082
		3.19035	3.23934
		3.23077	3.04262
		3.28944	3.29836
		3.29074	4.36066
		3.35072	0.504918
Apollo 15
		3.25033	2.39344
		3.25033	1.82295
		3.25033	1.74426
		3.25033	1.44918
		3.32073	2.1377
		3.34029	2.1377
		3.34029	1.74426
		3.37027	1.1541
		3.34029	0.268852
		3.36115	-0.301639
		3.85007	-1.79672
Apollo 17
		3.7601	7.58689
		3.61017	6.3082
		3.6897	6.8
		3.73012	6.48525
		3.75098	6.40656
		3.79009	6.46557
		3.79009	6.42623
		3.79009	6.40656
		3.75098	5.54098
		3.71969	5.63934
		3.6897	5.56066
		3.6897	4.85246
		3.6897	4.30164
		3.691	3.6918
		3.691	2.37377
		4.07953	-0.616393
