# Supplementary material for: Non-KREEP origin for Chang’e-5 basalts in the Procellarum KREEP Terrane
Source: Nature. 2021 Oct 19;600(7887):59–63. doi: 10.1038/s41586-021-04119-5 (PMC8636255; doi:10.1038/s41586-021-04119-5)
Supplement: Supplementary file 6 — Source Data Fig. 4 [file 41586_2021_4119_MOESM6_ESM.xlsx]

## Sheet: Fig. 4a
	Chang'E-5 bulk composition	A15 KREEP	Luna 16	A12 Ol	A12 pig	A12 ilm	A15 Ol	A15 pig	14321 Group A	14321 Group B	14321 Group C
La	159.584	303.556	83.0848	24.7976	28.089	27.2973	23.5259	23.1785	13.3788	95.0859	47.9761
Ce	174.461	311.815	87.8647	27.4094	32.0789	30.3106	23.7196	24.3148	14.1026	98.1985	49.3795
Pr	160.174			27.8152	31.9024	33.9693	24.6568		14.2162	96.2651	48.1161
Nd	145.887	242.524	95.7854	28.4777	32.1618	33.6723	22.5005	24.5358	13.3584	84.6719	44.1771
Sm	123.891	218.629	93.5871	31.7584	34.5683	38.3866	23.6312	24.4278	13.7095	77.03	41.0314
Eu	21.9991	46.2573	61.0119	15.506	19.4196	23.1131	15.7692	16.7738	10.5357	23.1548	16.2755
Gd	97.7642	208.208		32.4686	35.5036	41.3191	23.3117	25.0933	14.4117	66.3219	36.688
Tb	83.7587	166.205	69.7888	31.8182	33.4711	39.6694	21.424	22.7732	15.0597	62.9783	36.8359
Dy	80.7878	165.041	67.2984	29.0619	32.1281	39.8228	20.4241	21.6316	15.6297	61.0035	36.4883
Ho	73.0408			27.548	28.9119	35.9113	17.363	18.9448	16.3669	56.3449	35.1233
Er	65.2939	173.125		26.7254	29.3109	36.2702	16.8079	18.0407	17.5582	54.7095	35.7278
Tm	60.932			25.3444	25.8264	34.0909	14.7807		18.1818	51.2856	33.9433
Yb	56.57	133.895	50.2564	23.9487	26.0462	32.4821	14.1728	15.159	17.7026	47.5726	34.189
Lu	54.7561	121.341	47.5995	21.5638	23.1481	28.738	12.1874	15.3498	18.107	44.8331	33.2745

## Sheet: Fig. 4b
Element	Chang'E-5 primary parental melt	Chang'E-5 bulk composition	86PCS+2%TIRL	2% melting degree (normalized)	3% melting degree (normalized)	43% fractional crystallization (normalized)	78% fractional crystallization (normalized)
La	57.1668	159.584	0.657	28.6284	19.9576	49.782	86.6745
Ce	66.6749	174.461	0.67	28.1329	19.8363	48.758	84.0977
Pr	66.7659	160.174
Nd	66.857	145.887	0.7231	25.987	19.1575	44.5446	75.6025
Sm	63.4308	123.891	0.7996	23.6121	18.288	39.9413	66.2493
Eu	11.2515	21.9991	0.5748	8.1621	7.1932	12.754	21.3219
Gd	55.9105	97.7642	0.9282	22.2183	18.0042	37.1388	60.3925
Tb	50.0823	83.7587	1.0071	21.5062	17.8076	35.7554	57.7246
Dy	51.2332	80.7878	1.1045	21.125	17.8274	34.965	56.1813
Ho	47.3328	73.0408
Er	43.4324	65.2939	1.3662	20.8833	18.2264	34.3942	55.705
Tm	40.834	60.932
Yb	38.2356	56.57	1.6747	20.3408	18.2636	33.4696	55.5801
Lu	36.6677	54.7561	1.8824	19.9462	18.1673	32.8277	55.4593
