# Supplementary material for: Non-KREEP origin for Chang’e-5 basalts in the Procellarum KREEP Terrane
Source: Nature. 2021 Oct 19;600(7887):59–63. doi: 10.1038/s41586-021-04119-5 (PMC8636255; doi:10.1038/s41586-021-04119-5)
Supplement: Supplementary file 7 — Source Data Extended Data Fig. 2 [file 41586_2021_4119_MOESM7_ESM.xlsx]

## Sheet: Extended Fig. 2
Comment		En	Fs	X-axis			Comment	Fo	X-axis
001-011#-py-line-1		1.8574	83.4029	1			001-002#ol-line-1	59.0012	1
001-011#-py-line-2		2.0673	83.585	2			001-002#ol-line-2	59.4094	2
001-011#-py-line-3		2.1109	82.5109	3			001-002#ol-line-3	59.3449	3
001-011#-py-line-4		3.4926	82.3764	4			001-002#ol-line-4	59.8819	4
001-011#-py-line-5		4.5579	79.1597	5			001-002#ol-line-5	59.8169	5
001-011#-py-line-6		5.1116	76.9578	6			001-002#ol-line-6	60.1454	6
001-011#-py-line-7		18.4615	47.8179	7			001-002#ol-line-7	59.9528	7
001-011#-py-line-8		21.9882	43.8954	8			001-002#ol-line-8	59.533	8
001-011#-py-line-9		26.0974	43.4226	9			001-002#ol-line-9	59.4156	9
001-011#-py-line-10		28.4224	41.8243	10			001-002#ol-line-10	58.6893	10
001-011#-py-line-11		29.7766	40.9571	11			001-002#ol-line-11	57.0717	11
001-011#-py-line-12		30.8566	41.0855	12			001-002#ol-line-12	54.1229	12
001-011#-py-line-13		29.3437	38.8045	13			001-002#ol-line-13	49.9857	13
001-011#-py-line-14		31.0357	42.6317	14			001-002#ol-line-14	40.3568	14
001-011#-py-line-15		29.0587	43.5012	15			001-002#ol-line-15	32.5331	15
