# Supplementary material for: Non-KREEP origin for Chang’e-5 basalts in the Procellarum KREEP Terrane
Source: Nature. 2021 Oct 19;600(7887):59–63. doi: 10.1038/s41586-021-04119-5 (PMC8636255; doi:10.1038/s41586-021-04119-5)
Supplement: Supplementary file 8 — Source Data Extended Data Fig. 3 [file 41586_2021_4119_MOESM8_ESM.xlsx]

## Sheet: Extended Fig. 3
Comment	[Ti/O]*6	[Al/O]*6			Comment	An	Ab	Or
041GP-001# Subophitic clast					041GP-001# Subophitic clast
041GP-001#-py-1	0.0415	0.0798			041GP-001#-pl-1	86.5687	12.9101	0.5212
041GP-001#-py-2	0.0445	0.093			041GP-001#-pl-2	84.4249	14.4732	1.1019
041GP-001#-py-3	0.0308	0.0668			041GP-001#-pl-3	86.4015	12.8862	0.7123
041GP-001#-py-4	0.0277	0.3262			041GP-001#-pl-4	81.6061	17.3346	1.0593
041GP-001#-py-5	0.0277	0.3474			041GP-001#-pl-5	80.2823	18.2702	1.4475
041GP-001#-py-6	0.0317	0.3174			041GP-001#-pl-6	86.7536	12.7279	0.5185
041GP-001#-py-7	0.0605	0.1396			041GP-001#-pl-7	86.3848	12.8861	0.729
041GP-001#-py-8	0.0501	0.1285			041GP-001#-pl-8	86.2026	13.2028	0.5946
041GP-001#-py-9	0.056	0.1234			041GP-001#-pl-9	80.3487	18.4093	1.242
041GP-001#-py-10	0.0406	0.1306
041GP-001#-py-11	0.0445	0.0763			042GP-001# Subophitic clast
041GP-001#-py-12	0.0342	0.0712			042GP-001#-pl-1	84.509	14.9005	0.5905
041GP-001#-py-13	0.0557	0.1136			042GP-001#-pl-2	79.5134	19.0837	1.4028
041GP-001#-py-14	0.0299	0.0849			042GP-001#-pl-3	81.3479	16.9063	1.7458
					042GP-001#-pl-4	82.8313	15.7182	1.4504
042GP-001# Subophitic clast					042GP-001#-pl-5	82.633	16.454	0.913
042GP-001#-py-1	0.042	0.095			042GP-001#-pl-6	83.541	15.5966	0.8624
042GP-001#-py-2	0.1098	0.2068			042GP-001#-pl-7	86.0241	13.3168	0.6591
042GP-001#-py-3	0.0421	0.0929			042GP-001#-pl-8	75.68	13.7624	10.5576
042GP-001#-py-4	0.1232	0.2424			042GP-001#-pl-9	85.0442	14.1774	0.7784
042GP-001#-py-5	0.0412	0.074
042GP-001#-py-6	0.0439	0.1082			001-005# Subophitic clast
042GP-001#-py-7	0.0535	0.1097			001-005#-pl-1	85.929	13.4952	0.5758
042GP-001#-py-line-1	0.0891	0.1766			001-005#-pl-2	83.3249	15.7089	0.9662
042GP-001#-py-line-2	0.0928	0.1815			001-005#-pl-3	81.7664	17.1608	1.0728
042GP-001#-py-line-3	0.0853	0.1609
042GP-001#-py-line-4	0.0849	0.1631			001-005#-kfs-1	11.4216	7.4135	81.1649
042GP-001#-py-line-5	0.0793	0.1548			001-005#-kfs-2	10.5135	12.3916	77.0949
042GP-001#-py-line-6	0.0738	0.1461			001-005#-kfs-3	5.7037	8.7538	85.5425
042GP-001#-py-line-7	0.0673	0.137
042GP-001#-py-line-8	0.0597	0.1248			001-011# Subophitic clast
042GP-001#-py-line-9	0.0457	0.1056			001-011#-pl-1	85.8365	13.7184	0.4452
042GP-001#-py-line-10	0.0411	0.0857			001-011#-pl-2	87.2455	12.414	0.3406
					001-011#-pl-3	89.9246	9.7264	0.349
001-005# Subophitic clast					001-011#-pl-4	83.9302	15.3088	0.761
001-005#-py-1	0.0365	0.0684			001-011#-pl-5	82.3866	16.1701	1.4433
001-005#-py-2	0.0206	0.0305			001-011#-pl-6	83.8223	15.2174	0.9603
001-005#-py-3	0.0417	0.0811			001-011#-pl-7	90.3326	9.1772	0.4902
001-005#-py-4	0.0722	0.1569			001-011#-pl-8	88.8929	10.6833	0.4238
001-005#-py-5	0.0917	0.1942			001-011#-pl-9	79.6978	18.4064	1.8959
001-005#-py-6	0.0852	0.1692			001-011#-pl-10	79.7288	18.8244	1.4469
001-011# Subophitic clast					004-012# Subophitic clast
001-011#-py-1	0.0487	0.0962			004-012#-pl-1	81.2544	17.1311	1.6145
001-011#-py-2	0.0284	0.0533			004-012#-pl-2	87.1321	12.2743	0.5936
001-011#-py-3	0.0481	0.0966			004-012#-pl-3	82.2933	15.4955	2.2112
001-011#-py-4	0.0376	0.0319			004-012#-pl-4	80.9463	17.43	1.6238
001-011#-py-5	0.0468	0.1008			004-012#-pl-5	86.7827	12.1636	1.0537
001-011#-py-6	0.0547	0.114
001-011#-py-7	0.0293	0.0418			042GP-002# Poikilitic clast
001-011#-py-8	0.0472	0.1018			042GP-002#-pl-1	81.095	17.4785	1.4265
001-011#-py-9	0.047	0.096			042GP-002#-pl-2	82.2754	16.8828	0.8417
001-011#-py-10	0.0367	0.0685			042GP-002#-pl-3	87.0072	12.5867	0.4061
001-011#-py-11	0.0332	0.0661			042GP-002#-pl-4	87.8706	11.3817	0.7477
001-011#-py-12	0.0245	0.0463			042GP-002#-pl-5	88.9549	10.7822	0.263
001-011#-py-13	0.0341	0.0692
001-011#-py-14	0.0357	0.0699			001-002# Poikilitic clast
001-011#-py-15	0.0576	0.1187			001-002#-pl-1	81.9888	17.1864	0.8248
001-011#-py-16	0.0685	0.1328			001-002#-pl-2	83.587	15.6015	0.8115
001-011#-py-17	0.0348	0.0558			001-002#-pl-3	79.6298	18.3161	2.0541
001-011#-py-line-1	0.0313	0.0604			001-002#-pl-4	80.389	18.1285	1.4825
001-011#-py-line-2	0.0243	0.06			001-002#-pl-5	81.9029	16.9884	1.1087
001-011#-py-line-3	0.0217	0.0545			001-002#-pl-6	85.6526	13.9028	0.4446
001-011#-py-line-4	0.0269	0.0564			001-002#-pl-7	87.0901	12.5464	0.3636
001-011#-py-line-5	0.028	0.0514			001-002#-pl-8	84.4746	14.7165	0.8089
001-011#-py-line-6	0.0269	0.0585			001-002#-pl-9	86.9132	12.3615	0.7253
001-011#-py-line-7	0.0335	0.0645			001-002#-pl-10	83.6886	15.6501	0.6612
001-011#-py-line-8	0.0372	0.0698			001-002#-pl-11	76.493	13.2305	10.2765
001-011#-py-line-9	0.0372	0.0703			001-002#-pl-12	85.661	13.6799	0.6591
001-011#-py-line-10	0.0408	0.0716			001-002#-pl-13	87.4191	11.9598	0.6211
001-011#-py-line-11	0.0364	0.0735			001-002#-pl-14	83.5475	15.5578	0.8946
001-011#-py-line-12	0.0398	0.0739			001-002#-pl-15	78.1658	19.9947	1.8395
001-011#-py-line-13	0.0431	0.0812			001-002#-pl-16	85.4267	13.8511	0.7222
001-011#-py-line-14	0.0364	0.0728
001-011#-py-line-15	0.0377	0.0723			001-002#-kfs-1	66.131	4.6172	29.2518
004-012# Subophitic clast					002-002# Poikilitic clast
004-012#-py-1	0.0407	0.0842			002-002#-pl-1	84.1211	15.11	0.7689
004-012#-py-2	0.0394	0.076			002-002#-pl-2	87.8064	11.7995	0.3941
004-012#-py-3	0.0539	0.1069			002-002#-pl-3	86.1706	13.2521	0.5773
004-012#-py-4	0.0247	0.0478			002-002#-pl-4	87.6486	11.7418	0.6096
004-012#-py-5	0.042	0.0981
004-012#-py-6	0.0314	0.0606			003-005# Poikilitic clast
004-012#-py-7	0.0516	0.1079			003-005#-pl-1	80.575	18.3707	1.0543
004-012#-py-8	0.0271	0.0537			003-005#-pl-2	77.6414	19.8848	2.4738
004-012#-py-9	0.0278	0.0508			003-005#-pl-3	85.5471	13.5658	0.8871
004-012#-py-10	0.0176	0.0276			003-005#-pl-4	81.2966	17.5716	1.1318
004-012#-py-11	0.0346	0.0724			003-005#-pl-5	83.3328	15.6136	1.0535
004-012#-py-12	0.0432	0.1002			003-005#-pl-6	88.1125	11.5349	0.3526
004-012#-py-13	0.0435	0.0419			003-005#-pl-7	87.3432	12.305	0.3518
042GP-002# Poikilitic clast					005-002# Poikilitic clast
042GP-002#-py-1	0.0701	0.1567			005-002#-pl-1	78.3746	18.9531	2.6723
042GP-002#-py-2	0.031	0.0527			005-002#-pl-2	80.2759	18.2659	1.4582
042GP-002#-py-3	0.0422	0.0852			005-002#-pl-3	78.0672	19.6576	2.2752
042GP-002#-py-4	0.0581	0.1353			005-002#-pl-4	83.8659	14.9763	1.1579
042GP-002#-py-5	0.0308	0.0659			005-002#-pl-5	80.1158	17.9931	1.891
042GP-002#-py-6	0.0521	0.1155			005-002#-pl-6	80.2679	18.0012	1.7309
042GP-002#-py-7	0.0368	0.0699
042GP-002#-py-8	0.0233	0.0459			001-003# Porphyritic clast
042GP-002#-py-9	0.0392	0.0856			001-003#-pl-1	82.5072	16.7162	0.7766
042GP-002#-py-10	0.0509	0.1191			001-003#-pl-2	81.5477	17.5928	0.8595
					001-003#-pl-3	81.7209	16.9237	1.3555
001-002# Poikilitic clast					001-003#-pl-4	78.6029	20.5042	0.8929
001-002#-py-1	0.0551	0.1372			001-003#-pl-5	77.0633	21.6437	1.293
001-002#-py-2	0.0414	0.0707			001-003#-pl-6	81.77	17.1756	1.0544
001-002#-py-3	0.0425	0.0798
001-002#-py-4	0.0399	0.0979			001-007# Porphyritic clast
001-002#-py-5	0.038	0.0614			001-007#-pl-1	77.4164	21.0097	1.5739
001-002#-py-6	0.0588	0.1145			001-007#-pl-2	85.2423	14.1449	0.6129
001-002#-py-7	0.0761	0.185			001-007#-pl-3	81.3279	17.7634	0.9087
001-002#-py-8	0.0384	0.0683			001-007#-pl-4	80.4959	18.6233	0.8808
001-002#-py-9	0.0908	0.162			001-007#-pl-5	82.1885	17.1416	0.67
001-002#-py-10	0.0757	0.1582			001-007#-pl-6	77.2134	21.7569	1.0297
001-002#-py-11	0.0459	0.1029			001-007#-pl-7	80.8749	17.8802	1.2449
001-002#-py-12	0.0682	0.1498			001-007#-pl-8	80.6114	18.6517	0.7369
001-002#-py-13	0.0444	0.0936			001-007#-pl-9	79.665	19.1774	1.1576
001-002#-py-14	0.0451	0.0808
001-002#-py-15	0.0565	0.1282			003-013# Porphyritic clast
001-002#-py-16	0.0362	0.0561			003-013#-pl-1	81.8096	16.2379	1.9525
001-002#-py-17	0.0707	0.1643			003-013#-pl-2	77.3283	18.6761	3.9956
001-002#-py-18	0.0474	0.1105			003-013#-pl-3	76.2793	19.165	4.5557
					003-013#-pl-4	81.5157	15.3062	3.1781
002-002# Poikilitic clast					003-013#-pl-5	78.5077	18.3048	3.1874
002-002#-py-1	0.0192	0.0274			003-013#-pl-6	82.0364	15.4498	2.5138
002-002#-py-2	0.0353	0.0461
002-002#-py-3	0.0404	0.0711			002-007# Equigranular clast
002-002#-py-4	0.0406	0.0779			002-007#-pl-1	76.3423	21.1244	2.5334
002-002#-py-5	0.0413	0.0663			002-007#-pl-2	78.26	20.3614	1.3786
002-002#-py-6	0.0377	0.0502			002-007#-pl-3	76.6792	20.6601	2.6608
002-002#-py-7	0.0622	0.1149			002-007#-pl-4	83.1257	14.0936	2.7807
002-002#-py-8	0.0419	0.0627			002-007#-pl-5	80.2839	16.0531	3.663
002-002#-py-9	0.0308	0.0652			002-007#-pl-6	78.3657	19.9022	1.7321
					002-007#-pl-7	77.3715	20.6082	2.0202
003-005# Poikilitic clast					002-007#-pl-8	77.6942	20.6169	1.6889
003-005#-py-1	0.074	0.149
003-005#-py-2	0.0337	0.0663			005-010# Equigranular clast
003-005#-py-3	0.074	0.1478			005-010#-pl-1	82.4789	16.4645	1.0566
003-005#-py-4	0.0339	0.0592			005-010#-pl-2	80.9812	17.8728	1.146
003-005#-py-5	0.0411	0.0774			005-010#-pl-3	75.5284	16.2627	8.2089
003-005#-py-6	0.0366	0.0672			005-010#-pl-4	77.9001	19.2904	2.8095
003-005#-py-7	0.0298	0.0518			005-010#-pl-5	80.9423	17.8311	1.2266
003-005#-py-8	0.0689	0.1416			005-010#-pl-6	78.5739	18.9837	2.4424
003-005#-py-9	0.0289	0.0461			005-010#-pl-7	81.5192	13.79	4.6908
003-005#-py-line-1	0.0253	0.0566
003-005#-py-line-2	0.0231	0.0395			005-010#-kfs-1	3.8506	6.9052	89.2442
003-005#-py-line-3	0.0208	0.0342			005-010#-kfs-2	4.4467	6.4477	89.1056
003-005#-py-line-4	0.0246	0.0463			005-010#-kfs-3	3.5418	6.2303	90.2279
003-005#-py-line-5	0.0243	0.0446			005-010#-kfs-4	29.8293	8.0475	62.1232
003-005#-py-line-6	0.0225	0.0393
003-005#-py-line-7	0.0275	0.0535			027-001# Equigranular clast
003-005#-py-line-8	0.0282	0.0529			027-001#-pl-1	81.7416	15.2951	2.9633
003-005#-py-line-9	0.0375	0.0801			027-001#-pl-2	81.8202	16.9215	1.2583
003-005#-py-line-10	0.0427	0.0841			027-001#-pl-3	80.1998	18.2285	1.5718
003-005#-py-line-11	0.0405	0.0864			027-001#-pl-4	82.2446	16.3422	1.4132
003-005#-py-line-12	0.0251	0.0446			027-001#-pl-5	81.774	16.9798	1.2462
003-005#-py-line-13	0.0293	0.0481			027-001#-pl-6	80.3435	14.4141	5.2424
003-005#-py-line-14	0.0546	0.1028
003-005#-py-line-15	0.0528	0.1096
005-002# Poikilitic clast
005-002#-py-1	0.0471	0.0974
005-002#-py-2	0.038	0.0754
005-002#-py-3	0.0393	0.0659
005-002#-py-4	0.0964	0.0616
005-002#-py-5	0.0703	0.1463
005-002#-py-6	0.0243	0.029
005-002#-py-7	0.0382	0.0715
005-002#-py-8	0.0227	0.0334
005-002#-py-9	0.0236	0.0395
005-002#-py-10	0.0235	0.0377
005-002#-py-11	0.0757	0.1635
005-002#-py-12	0.0359	0.0769
005-002#-py-13	0.0563	0.1366
005-002#-py-14	0.0398	0.0945
005-002#-py-15	0.027	0.0405
005-002#-py-line-1	0.0217	0.0361
005-002#-py-line-2	0.0254	0.0335
005-002#-py-line-3	0.0233	0.037
005-002#-py-line-4	0.0241	0.0358
005-002#-py-line-5	0.0243	0.0375
005-002#-py-line-6	0.0253	0.0461
005-002#-py-line-7	0.0245	0.0429
005-002#-py-line-8	0.0275	0.0586
005-002#-py-line-9	0.0244	0.0428
005-002#-py-line-10	0.025	0.043
005-002#-py-line-11	0.0259	0.0462
005-002#-py-line-12	0.0291	0.0456
005-002#-py-line-13	0.0302	0.0613
005-002#-py-line-14	0.0374	0.0721
005-002#-py-line-15	0.0356	0.0635
005-002#-py-line-16	0.0322	0.0521
005-002#-py-line-17	0.0292	0.0495
005-002#-py-line-18	0.0308	0.0413
005-002#-py-line-19	0.0319	0.052
005-002#-py-line-20	0.0391	0.0659
001-003# Porphyritic clast
001-003#-py-1	0.0475	0.0999
001-003#-py-2	0.1001	0.2611
001-003#-py-3	0.1098	0.258
001-003#-py-4	0.107	0.2457
001-003#-py-5	0.1112	0.2824
001-003#-py-6	0.1066	0.2465
001-003#-py-7	0.1159	0.3007
001-003#-py-8	0.0325	0.1024
001-003#-py-9	0.0318	0.107
001-003#py-line-1	0.0972	0.2374
001-003#py-line-2	0.061	0.1628
001-003#py-line-3	0.0955	0.237
001-003#py-line-4	0.1022	0.245
001-003#py-line-5	0.1039	0.2676
001-003#py-line-6	0.101	0.2593
001-003#py-line-7	0.0787	0.1997
001-003#py-line-8	0.0513	0.1252
001-003#py-line-9	0.0448	0.1121
001-003#py-line-10	0.0512	0.1213
001-007# Porphyritic clast
001-007#-py-1	0.133	0.2794
001-007#-py-2	0.143	0.2341
001-007#-py-3	0.1509	0.2579
001-007#-py-4	0.1599	0.2666
001-007#-py-5	0.1644	0.3691
001-007#-py-6	0.1737	0.3709
001-007#-py-7	0.1636	0.393
001-007#-py-8	0.148	0.3589
003-013# Porphyritic clast
003-013#-py-1	0.0581	0.1025
003-013#-py-2	0.0528	0.0936
003-013#-py-3	0.0561	0.1194
003-013#-py-4	0.0522	0.1105
003-013#-py-5	0.0513	0.1135
003-013#-py-6	0.0686	0.1712
003-013#-py-7	0.0434	0.0849
003-013#-py-8	0.0359	0.0683
002-007# Equigranular clast
002-007#-py-1	0.0293	0.0472
002-007#-py-2	0.0348	0.0607
002-007#-py-3	0.038	0.0575
002-007#-py-4	0.0462	0.0847
002-007#-py-5	0.0393	0.0585
002-007#-py-6	0.039	0.0614
002-007#-py-7	0.0424	0.0789
002-007#-py-8	0.0409	0.0771
002-007#-py-9	0.0202	0.0219
002-007#-py-10	0.0472	0.0828
002-007#-py-11	0.0375	0.0634
005-010# Equigranular clast
005-010#-py-1	0.0354	0.062
005-010#-py-2	0.0175	0.0294
005-010#-py-3	0.056	0.1325
005-010#-py-4	0.0238	0.064
005-010#-py-5	0.0989	0.0649
005-010#-py-6	0.0226	0.0515
005-010#-py-7	0.0261	0.0648
005-010#-py-8	0.0346	0.0589
005-010#-py-line-1	0.0268	0.0613
005-010#-py-line-2	0.0284	0.0531
005-010#-py-line-3	0.0205	0.0292
005-010#-py-line-4	0.0281	0.0586
005-010#-py-line-5	0.0277	0.0465
005-010#-py-line-6	0.0285	0.0466
005-010#-py-line-7	0.0193	0.0284
005-010#-py-line-8	0.024	0.0408
005-010#-py-line-9	0.0206	0.0319
005-010#-py-line-10	0.0179	0.0325
005-010#-py-line-11	0.0412	0.082
005-010#-py-line-12	0.0445	0.0949
005-010#-py-line-13	0.0522	0.1146
005-010#-py-line-14	0.0627	0.1383
005-010#-py-line-15	0.0756	0.1546
005-010#-py-line-16	0.0802	0.1762
005-010#-py-line-17	0.0453	0.0846
005-010#-py-line-18	0.0404	0.0727
005-010#-py-line-19	0.0387	0.0754
005-010#-py-line-20	0.0554	0.1282
027-001# Equigranular clast
027-001#-py-1	0.0848	0.1891
027-001#-py-2	0.0389	0.0846
027-001#-py-3	0.0263	0.0387
027-001#-py-4	0.034	0.0689
027-001#-py-5	0.0376	0.075
027-001#-py-6	0.0344	0.0744
027-001#-py-7	0.0958	0.2157
027-001#-py-8	0.0353	0.0685
027-001#-py-9	0.035	0.0636
027-001#-py-10	0.0686	0.1623
027-001#-py-11	0.0479	0.1121
027-001#-py-12	0.041	0.0343
