# Supplementary material for: Non-KREEP origin for Chang’e-5 basalts in the Procellarum KREEP Terrane
Source: Nature. 2021 Oct 19;600(7887):59–63. doi: 10.1038/s41586-021-04119-5 (PMC8636255; doi:10.1038/s41586-021-04119-5)
Supplement: Supplementary file 9 — Source Data Extended Data Fig. 4 [file 41586_2021_4119_MOESM9_ESM.xlsx]

## Sheet: Extended Fig. 4
	041GP-001#py-3	041GP-001#py-4	041GP-001#py-5	041GP-001#py-7	041GP-001#py-8	042GP-001-py-3	001-005#py-1	001-005#py-3	001-005#py-4	001-005#py-5	001-005#py-6	001-005#py-7	001-011#py-1	001-011#py-2	001-011#py-3	001-011#py-4	001-011#py-5	001-011#py-6	001-011#py-7	001-011#py-8	001-011#py-9	001-011#py-10	004-012#py-1	004-012#py-2	004-012#py-3	004-012#py-5	004-012#py-6		042GP-002-py-1	042GP-002-py-3	042GP-002-py-4	001-002#py-1	001-002#py-2	001-002#py-4	001-002#py-5	002-002#py-1	003-005#py-2	003-005#py-3	003-005#py-4	003-005#py-5	005-002#py-1	005-002#py-3	005-002#py-5	005-002#py-6		001-007#py-2	003-013#py-1	003-013#py-3	003-013#py-4
	Sub	Sub	Sub	Sub	Sub	Sub	Sub	Sub	Sub	Sub	Sub	Sub	Sub	Sub	Sub	Sub	Sub	Sub	Sub	Sub	Sub	Sub	Sub	Sub	Sub	Sub	Sub		Poik	Poik	Poik	Poik	Poik	Poik	Poik	Poik	Poik	Poik	Poik	Poik	Poik	Poik	Poik	Poik		Porp	Porp	Porp	Porp
	Augiteite	Augite	Augite	Augite	Augite	Augite	Augite	Augite	Augite	Augite	Augite	Augite	Augite	Augite	Augite	Augite	Augite	Augite	Augite	Augite	Augite	Augite	Augite	Augite	Augite	Augite	Augite		Augite	Augite	Augite	Augite	Augite	Augite	Augite	Augite	Augite	Augite	Augite	Augite	Augite	Augite	Augite	Augite		Augite	Augite	Augite	Augite
La	6.2207	7.1581	6.4764	7.2433	7.6268	18.236	6.4337	14.4014	8.0954	8.2233	14.3161	10.8649	5.5219	7.5841	6.2207	6.8598	6.8598	7.7546	8.4363	9.2885	6.3059	5.6668	4.4738	6.8172	5.0703	5.0277	4.0094		3.3617	6.2633	4.4738	3.7921	8.9476	3.2808	5.4964	3.1743	5.6668	4.8999	4.9851	6.6468	3.1956	3.2297	7.1155	5.5816		31.7427	12.0579	13.0805	11.291
Ce	12.2347	12.4668	12.7321	13.3786	15.4509	31.1671	9.0517	25.0663	15.8156	15.4344	22.3309	20.5239	11.2401	14.4397	12.384	13.7931	12.2845	14.4562	14.8873	16.9264	12.5	11.5053	7.8912	11.1406	9.3667	8.1399	6.7142		5.8024	13.4781	8.9688	7.5265	15.7162	5.9847	11.008	6.5816	10.7759	9.5656	9.1844	13.0139	5.2221	5.3216	13.2129	11.4721		43.7666	22.563	22.4138	21.6678
Pr	17.0595	17.8451	18.5185	18.6308	21.2121	38.2716	11.8967	30.752	21.9865	21.2121	29.8541	27.0483	16.6105	20.0898	16.9473	19.4164	17.7329	21.5488	19.5286	25.9259	17.6207	18.1818	12.1212	17.1717	13.5802	12.4579	10.4377		9.6521	20.9877	12.4579	11.8967	23.569	9.3603	15.9371	8.7093	14.927	15.376	13.0191	18.2941	7.2503	7.0146	18.9675	17.5084		51.4029	29.8541	30.1908	28.9562
Nd	20.557	23.8727	23.6516	23.0769	25.641	45.977	14.3457	38.4615	27.6304	25.2653	35.1459	33.5986	21.3086	26.3042	22.5906	24.5358	22.5464	25.0663	25.8621	28.0725	21.3086	22.8338	17.5729	21.9717	19.8718	13.7931	13.0416		12.4005	28.2272	15.8709	13.1079	25.1989	11.1627	18.6561	11.6048	20.7781	19.8939	15.4951	22.7675	9.6375	8.1123	23.2095	22.5906		57.9134	35.809	38.2405	40.4509
Sm	29.3678	32.6309	37.0496	33.1067	32.8348	57.4439	23.3855	45.6832	37.4575	39.5649	43.9157	40.5846	26.7165	35.4861	31.4752	28.0082	32.9708	37.4575	34.2624	40.2447	35.0782	31.4752	24.1332	33.3787	29.0279	21.1421	24.6771		18.8307	41.9443	19.3066	18.5588	40.2447	16.9952	23.4534	16.0435	27.1244	26.5126	21.1421	36.7777	12.6445	11.8287	40.9925	30.3195		63.9021	50.9857	53.9089	48.2665
Eu	7	7.8571	7.6786	9.4643	6.1607	13.5714	3.6964	9.6429	8.9286	9.25	9.4821	10	5.3393	9.4643	5.5714	5.4107	7.1429	7.3214	6.4464	8.75	7.8571	7.125	4.4107	5.2321	5.2857	3.375	4.625		4.3036	6.4464	5.6964	5.625	6.7679	2.7321	4.5714	3.9643	5.9107	6.1964	4.8214	5.6964	2.9464	4.1786	5.7321	6.8571		14.4643	9.8214	9.2857	9.2857
Gd	30.8749	33.7742	36.3174	33.0621	37.1312	58.0366	19.4303	45.88	39.6745	38.6572	46.8464	43.235	30.9257	40.8952	35.6053	33.2655	30.1119	34.7406	37.1312	38.8606	30.8749	34.2319	28.0264	34.8932	29.8576	24.3133	27.1109		23.9064	41.0987	23.9573	23.3978	38.3011	18.4639	29.705	16.2767	30.1628	33.2655	26.9583	32.1465	16.531	17.0397	38.1485	33.2655		61.8006	54.2218	49.6948	47.3042
Tb	33.8843	29.2011	34.1873	34.4353	34.0496	48.7603	22.259	42.1488	36.3636	32.9201	40.4959	41.3223	30.303	36.0882	31.405	33.8843	29.9449	34.4353	37.1901	36.6391	28.5675	35.8127	32.2865	31.1295	30.551	24.2424	26.0882		22.6171	46.281	23.9669	22.0386	38.5675	18.5124	26.9972	18.1818	26.7218	28.6501	25.3444	33.0579	14.573	15.73	32.5069	29.7521		55.6474	43.3609	47.6584	46.832
Dy	32.8801	31.644	33.4981	32.9625	34.6106	51.6275	23.7742	44.0461	37.8245	36.3412	44.2934	41.2031	33.4569	37.124	34.4458	31.4792	31.4792	35.6819	34.4458	36.0115	30.3667	35.2287	32.056	37.8657	33.869	25.1339	28.595		24.2274	46.0651	21.9201	23.0738	39.2666	19.6127	28.0181	19.4067	29.5014	33.2509	26.9881	31.8912	17.841	17.5937	38.3189	32.1796		59.6621	48.4961	46.1475	45.3646
Ho	29.1367	27.8777	31.6547	27.6978	28.9568	41.9065	20.8633	32.7338	34.1727	30.5755	33.9928	34.7122	30.7554	31.6547	29.6763	29.6763	28.4173	33.8129	29.4964	29.6763	27.8777	29.1367	29.4964	32.0144	31.6547	25.5396	25.7194		22.8417	42.9856	19.6043	20.8094	33.6331	17.1942	24.2806	16.295	24.6403	28.5971	22.0324	26.6187	17.2662	15.0899	33.4532	29.6763		52.1583	39.0288	41.0072	39.3885
Er	28.5714	26.3059	33.5431	26.7464	29.2008	38.6407	23.7885	34.7388	32.9138	35.1164	32.9767	33.7948	27.2498	31.0258	27.5645	27.124	25.4877	32.5362	27.8162	30.4594	26.18	30.4594	29.2637	31.1517	31.4034	24.5437	29.3896		23.6627	44.2417	21.2083	19.3833	34.8018	18.1246	24.4179	16.2996	23.9144	27.1869	22.2782	29.2637	16.9918	16.6772	30.6482	31.781		50.5349	37.7596	37.7596	36.2492
Tm	25.6612	23.6364	27.8512	22.9752	24.7934	33.8843	24.7521	26.9835	27.562	28.3884	28.843	27.686	25.8678	28.4298	22.314	23.8017	21.4876	28.2231	24.4628	24.5455	24.9174	30.7438	26.2397	28.0992	28.5124	23.1818	27.7686		22.6033	37.4793	18.0579	17.6033	29.5455	13.843	20.3719	15.8678	21.6942	27.2314	20.2479	29.0496	18.0992	14.2975	29.0496	27.2314		48.7603	33.2645	35.9504	32.1901
Yb	27.3231	24.0615	29.7231	24	21.9692	31.6923	21.0462	26.8923	22.6462	29.6	28.3692	27.3846	21.1077	26.6462	26.9538	21.9692	22.8308	29.9077	26.0923	25.7846	20.1231	29.1077	26.4615	29.3538	27.5077	23.6923	26.3385		21.8462	40.2462	16.3692	19.5077	28.4308	15.6308	20.8	13.2308	22.9538	23.6308	22.7692	24.7385	17.9692	16.1846	27.6308	25.4769		42.6462	33.6615	32.0615	33.1692
Lu	23.2099	22.3045	26.2963	22.9218	22.8395	31.2757	23.4156	26.9547	27.1605	26.749	25.9259	26.749	24.6914	24.856	25.6379	24.6914	23.0453	25.3086	22.5103	21.3169	22.0165	27.572	25.2263	25.3909	27.572	23.0453	25.5967		20.4115	39.0947	17.4897	16.2963	26.8313	16.7901	15.5967	12.5103	21.6461	27.037	18.8477	23.4156	19.0123	17.1193	25.3086	22.3868		41.5638	28.4774	30.0412	27.4897
		Sub	Sub	Sub	Sub	Sub	Sub	Sub	Sub	Sub	Sub		Poik	Poik	Poik	Poik	Poik	Poik		Equ	Equ	Equ	Equ	Equ
		041GP-001#PL-2	042GP-001-PL-3	001-005#PL-1	001-005#PL-4	001-005#PL-6	001-005#PL-7	001-011#PL-1	001-011#PL-5	004-012#PL-1	004-012#PL-4		001-002#PL-3	002-002#PL-4	003-005#PL-2	005-002#PL-4	005-002#PL-2	005-002#PL-3		002-007#PL-1	002-007#PL-2	002-007#PL-3	002-007#PL-4	005-010#PL-3
La	0.2347	3.1104	5.1129	11.4188	11.4188	7.5415	6.4337	8.3511	2.3434	7.1581	5.9651		3.579	4.3034	4.8147	8.9902	10.2684	9.0328		10.1406	4.772	7.8824	21.4742	21.7725
Ce	0.6032	2.4536	4.3103	10.9416	9.2838	7.9576	5.3216	7.2115	2.2381	6.366	4.9237		3.0836	3.4814	4.2109	7.8249	8.571	7.9576		7.7089	4.1943	7.6923	16.6446	16.8932
Pr	0.0891	1.6386	3.3221	8.193	7.0707	6.2851	5.0505	6.8462	1.7733	5.7239	3.1538		2.2671	3.7598	3.3446	5.4994	5.1515	6.5095		5.6117	3.4456	5.0505	12.4579	13.468
Nd	0.4524	1.5473	2.6746	4.6198	5.7913	3.9346	3.4483	2.9399	1.2821	4.5977	2.6967		2.2767	1.8568	2.2325	2.9841	3.7798	3.824		4.7524	2.542	4.3988	9.748	12.3784
Sm	0.1471	0.3739	2.6513	3.535	2.5833	4.6907	1.0197	2.1754	0.3807	3.3311	2.1074		1.3596	1.0197	0.2039	4.2828	5.0306	2.5833		4.4188	1.3596	1.5636	5.7784	3.8069
Eu	0.056	45.3571	55.1786	72.1429	77.1429	45.8929	76.25	118.571	41.0714	79.2857	83.9286		51.0714	84.2857	64.2857	111.607	114.286	116.429		138.75	78.3929	121.25	210.536	212.321
Gd	0.1966	0.2543	1.1699	2.7467	1.9837	1.9837	1.1699	0.6104	0.4018	2.7976	1.8311		1.1699	0.9156	0.2747	0.9156	1.882	1.8311		1.7294	0.6612	0.7121	1.9329	4.8321
Tb	0.0363	0.9642	0.4408	2.6997	2.5069	0.9917	1.157	0.5785	0.1928	1.3774	0.3306		0.1928	0.6061	0.9642	0.854	0.7989	1.8182		0.9366	0.7438	0.551	1.708	1.9284
Dy	0.2427	0.1277	0.4944	2.3486	1.6069	0.7829	0.2719	0.515	0.4903	1.6893	0.1401		0.1895	0.4532	0.3749	0.8241	0.1319	1.2361		0.5356	0.4162	0.4491	1.0713	1.8129
Ho	0.0556	0	1.1511	2.0324	1.3849	1.5827	0.2698	0.4676	0.1978	0.7374	0.5036		0.1439	0.1583	0.1439	0.3058	0.5036	0.3597		0.1799		0.5935	0.8633
Er	0.1589	0.0755	0.4091	1.825	1.4475	0.9188	0.1573	0.472		1.4475	0.0881		0.151	0.2706	0	0.1636	0.151			0.1888	0.1888	0.1888	0.321	1.1957
Tm	0.0242			1.1157	0.4959	1.3223		0.5785		0.3306					0.1653					0.2603		0.2479	0.4132	0.8264
Yb	0.1625			1.7846	0.3077	0.3262				0.1538	0.3446				0.3015	0.9231	0.2831	0.3323					0.1354	1.1077
Lu	0.0243			0.4938	0.2016	0.5761								0.1317				0.3704				0.6996	0.6584	1.4403
[truncated: 12 more columns]
