# Supplementary material for: Non-KREEP origin for Chang’e-5 basalts in the Procellarum KREEP Terrane
Source: Nature. 2021 Oct 19;600(7887):59–63. doi: 10.1038/s41586-021-04119-5 (PMC8636255; doi:10.1038/s41586-021-04119-5)
Supplement: Supplementary file 10 — Source Data Extended Data Fig. 5 [file 41586_2021_4119_MOESM10_ESM.xlsx]

## Sheet: Extended Fig. 5
Mission	TiO2	Al2O3	FeO	K2O
Apollo 11	10.67	10.44	20.51	0.06
Apollo 11	11.71	8.12	19.82	0.3
Apollo 11	10.35	10.31	18.79	0.07
Apollo 11	11.72	8.01	18.66	0.22
Apollo 11	12.93	7.2	19.09	0.41
Apollo 11	12.15	10.32	20.49	0.03
Apollo 11	13.06	7.08	19.37	0.28
Apollo 11	8.47	10.49	18.46	0.11
Apollo 11	11.02	10.03	19.27	0.04
Apollo 11	9.21	10.54	19.31	0.02
Apollo 11	11.51	7.95	19.21	0.31
Apollo 11	11.12	10.49	17.83	0.04
Apollo 11	11.35	7.99	19.4	0.287
Apollo 11	10.6	10.34	19.6	0.06
Apollo 11	10.34	10.82	19.08	0.08
Apollo 11	11.59	7.9	19.61	0.286
Apollo 11	11.87	7.91	19.65	0.3
Apollo 11	11.02	8.25	18.53	0.26
Apollo 11	12.74	9.66	18.38	0.02
Apollo 12	2.6	7.87	21.66	0.051
Apollo 12	2.88	8.02	22.03	0.068
Apollo 12	2.76	5.3	22.27	0.04
Apollo 12	2.59	7.67	20.94	0.05
Apollo 12	3.9	11.28	19.05	0.08
Apollo 12	4.45	7.98	21.94	0.05
Apollo 12	2.9	8.59	21.03	0.064
Apollo 12	2.64	7.71	20.69	0.06
Apollo 12	2.68	8	20.33	0.06
Apollo 12	2.86	8.57	20.18	0.06
Apollo 12	4.02	7.23	22.64	0.06
Apollo 12	3.37	10.02	19.72	0.09
Apollo 12	2.62	7.42	21.73	0.059
Apollo 12	2.73	7.31	21.58	0.064
Apollo 12	3.74	10.97	19.04	0.08
Apollo 12	5.16	9.04	21.44	0.07
Apollo 12	2.88	12.63	16.78	0.05
Apollo 12	2.28	8.03	22.2	0.054
Apollo 12	3.2	6.16	21.82	0.06
Apollo 12	3.31	12.53	17.99	0.073
Apollo 12	4.46	10.52	20.32	0.1
Apollo 12	2.41	7.18	21.27	0.04
Apollo 12	3.38	10.09	19.5	0.06
Apollo 12	4.78	8.06	22.09	0.07
Apollo 12	5.2	10.1	20.5	0.08
Apollo 12	4.62	9.96	20.25	0.08
Apollo 12	3.35	9.95	20.7	0.071
Apollo 12	3.32	10.14	19.77	0.065
Apollo 12	4.63	10.47	19.51	0.07
Apollo 12	3.52	10.15	19.54	0.07
Apollo 12	5.07	8.82	21.6	0.07
Apollo 12	5	9.27	21.26	0.061
Apollo 12	4.14	10.5	19.95	0.07
Apollo 12	3.15	10.58	19.36	0.08
Apollo 12	1.81	11.64	17.46	0.04
Apollo 12	2.84	8.92	20.23	0.05
Apollo 12	2.76	8.1	20.66	0.06
Apollo 14	2.91	12.54	16.97	0.097
Apollo 14	2.57	11.07	17.82	0.08
Apollo 14	1.25	20.74	7.78	0.52
Apollo 14	1.34	20.3	8.78	0.51
Apollo 14	1.7	12.4	15.5	0.57
Apollo 14	2	13.8	15.6	0.65
Apollo 14	1.2	21.34	7.94	0.48
Apollo 14	1.25	20.35	8.31	0.485
Apollo 15	2.24	8.54	21.74	0.043
Apollo 15	1.77	8.87	19.97	0.03
Apollo 15	1.33	12.75	17.75	0.05
Apollo 15	1.46	9.3	18.62	0.03
Apollo 15	2.63	7.13	24.39	0.059
Apollo 15	2.97	8.2	21.7	0.03
Apollo 15	1.16	10.2	19	0.02
Apollo 15	2.09	9.89	20.41	0.07
Apollo 15	2.05	10.72	20.39	0.06
Apollo 15	2.57	8.96	22.23	0.048
Apollo 15	2.27	8.3	22.3	0.05
Apollo 15	2.46	8.97	21.85	0.045
Apollo 15	2.42	8.76	22.34	0.045
Apollo 15	1.78	17.8	8.6	0.57
Apollo 15	2.68	4.81	25.25	0.06
Apollo 15	1.44	7.7	23.9	0.01
Apollo 15	2.23	14.77	10.55	0.67
Apollo 15	2.57	10.9	17.2
Apollo 15	1.96	9.52	19.95	0.04
Apollo 15	1.82	10.02	19.79	0.043
Apollo 15	1.77	9.14	19.82	0.03
Apollo 15	1.81	10	19.85	0.08
Apollo 15	1.52	9.28	19.3	0.047
Apollo 15	1.73	8.88	19.84	0.028
Apollo 15	2.58	9.19	21.84	0.044
Apollo 15	2.25	8.49	22.47	0.041
Apollo 15	2.39	8.11	23.05	0.043
Apollo 15	2.31	8.65	22.14	0.044
Apollo 15	2.43	8.55	22.4	0.046
Apollo 15	2.3	8.29	22.75	0.044
Apollo 15	2.3	8.21	22.75	0.042
Apollo 15	2.62	9.48	21.67	0.047
Apollo 15	2.55	9.01	22.02	0.044
Apollo 15	1.77	9.06	20.23	0.05
Apollo 15	1.8	9.44	20.23	0.06
Apollo 15	2.55	8.82	22.38	0.043
Apollo 15	2.27	8.14	22.5	0.03
Apollo 15	2.51	8.72	22	0.053
Apollo 15	2.45	9.01	22.23	0.044
Apollo 15	2.63	9.7	21.9	0.04
Apollo 15	2.27	8.58	22.15	0.044
Apollo 15	1.46	8.6	23.1	0.02
Apollo 15	2.26	8.84	21.62	0.042
Apollo 15	1.28	8.5	22.2	0.02
Apollo 15	2.18	10.1	21.3	0.06
Apollo 15	1.87	7.2	23.7	0.03
Apollo 15	2.89	8.4	22.2	0.08
Apollo 15	1.5	9.8	19.9	0.02
Apollo 15	1.8	9.4	21.9	0.038
Apollo 15	1.98	9.44	21.26	0.038
Apollo 15	2.44	9	22.36	0.044
Apollo 15	2.2	9.9	20.1	0.041
Apollo 15	2.2	9.1	21.7	0.042
Apollo 15	3.1	8.9	23.9
Apollo 15	2.5	9.02	22.59	0.04
Apollo 15	2.25	8.17	22.17	0.06
Apollo 15	2.89	8.4	22.2	0.08
Apollo 15	2	9.54	20.97	0.038
Apollo 15	1.9	8.7	21.9	0.036
Apollo 15	2.3	9.5	22.5	0.04
Apollo 15	2.94	10.2	21.7	0.06
Apollo 15	3.1	8	24.3	0.03
Apollo 15	1.97	9.2	21.3	0.02
Apollo 15	2.54	9.17	22.28	0.044
Apollo 15	2.55	9.19	22.3	0.046
Apollo 15	2.55	9.16	22.32	0.044
Apollo 15	2.64	9.4	22.6	0.05
Apollo 15	2.41	8.99	22.03	0.042
Apollo 15	2.15	10.5	21	0.09
Apollo 17	13.1	8.79	18.07	0.04
Apollo 17	13	8.85	18.5	0.06
Apollo 17	12.1	9.3	19.4	0.067
Apollo 17	13.34	7.34	19.68	0.09
Apollo 17	13.1	8.32	17.6	0.04
Apollo 17	13	8.4	17.9	0.06
Apollo 17	11.52	9.04	17.64	0.04
Apollo 17	12.48	9.01	19.46	0.05
Apollo 17	11.41	9.02	18.73	0.05
Apollo 17	11.9	10.23	18.61	0.06
Apollo 17	13.1	9.3	17.9	0.039
Apollo 17	13.41	8.62	19.2	0.06
Apollo 17	13.06	8.77	19.74	0.03
Apollo 17	11.2	8.9	19.4	0.046
Apollo 17	12.5	8.9	19.8	0.041
Apollo 17	14.2	8.9	20.5	0.041
Apollo 17	12.2	8.6	19.1	0.032
Apollo 17	10.74	10.1	18.57	0.05
Apollo 17	11.12	10.21	18.44	0.03
Apollo 17	10.1	9.2	19.1	0.048
Apollo 17	13.08	8.47	19.37	0.04
Apollo 17	10.5	9.6	19.2	0.048
Apollo 17	8.6	9.8	19.1	0.081
Apollo 17	12.33	8.91	19.11	0.05
Apollo 17	13	8.9	19.6	0.066
Apollo 17	12.4	8.7	19.6	0.057
Apollo 17	11.7	8.6	19.7	0.054
Apollo 17	11.7	10	19.9	0.056
Apollo 17	13	9.3	19.1	0.057
Apollo 17	12.2	8.3	20.2	0.061
Apollo 17	13.7	7.3	20.6	0.054
Apollo 17	8.3	10.3	17.8	0.068
Apollo 17	7.8	11.7	16.1	0.071
Apollo 17	8.6	9.8	19.1	0.081
Apollo 17	9.8	10.1	19.4	0.058
Apollo 17	12.01	9.22	18.73	0.03
Apollo 17	12.98	8.59	19.4	0.03
Apollo 17	10.8	10.1	17.6	0.071
Apollo 17	11.57	9.08	18.85	0.06
Apollo 17	12.04	8.92	18.9	0.06
Apollo 17	11.7	8.4	18.6	0.07
Apollo 17	10.5	9.2	19.7	0.044
Apollo 17	10.9	9.7	19.3	0.05
Apollo 17	12.7	8.7	19.2	0.05
Apollo 17	12.9	8.8	20.8	0.053
Apollo 17	12	8.4	19.9	0.04
Apollo 17	10.4	9.3	19.6	0.044
Apollo 17	11.8	8.9	20	0.053
Apollo 17	11	9.2	18.8	0.04
Apollo 17	12.32	8.64	18.77	0.067
Apollo 17	12.17	8.61	19.31	0.07
Apollo 17	11.92	8.72	18.06	0.06
Apollo 17	12.17	8.55	18.11	0.08
Apollo 17	12.66	8.51	18.25	0.075
Apollo 17	9.56	10.06	18.77	0.06
Apollo 17	8.95	10.3	18.57	0.061
Apollo 17	11.41	9.58	17.77	0.06
Apollo 17	13.45	8.2	18.78	0.05
Apollo 17	13.1	8.7	18.8	0.064
Apollo 17	12.1	8.02	19.3	0.09
Apollo 17	13.4	7.37	19	0.05
Apollo 17	11.9	10.4	20.4	0.06
Apollo 17	13.2	8.7	20.6	0.065
Apollo 17	12.64	8.65	19.12	0.06
Apollo 17	13.05	8.69	19.6	0.05
Apollo 17	12.65	8.8	19.42	0.06
Apollo 17	13.7	7.8	20.2	0.04
Apollo 17	12.39	8.95	18.53	0.05
Apollo 17	14.5	8	18.8	0.07
Apollo 17	12.89	8.38	19.05	0.05
Apollo 17	12	10.6	18.6	0.07
Apollo 17	12.93	8.99	19.36	0.05
Apollo 17	11.9	8.8	18	0.037
Apollo 17	12.3	9.2	19	0.04
Apollo 17	12.3	8.7	18.2	0.08
Apollo 17	11.2	9	18.6	0.07
Apollo 17	12.2	9.1	19.6	0.041
Apollo 17	12.2	8.8	19.4	0.05
Apollo 17	12.39	8.85	19.67	0.04
Apollo 17	11.8	9	19.4	0.07
Apollo 17	12.52	8.67	19.14	0.06
Apollo 17	12.8	9	19.9	0.063
Apollo 17	12.8	9.1	19.3	0.066
Apollo 17	12.99	8.58	19.04	0.055
Apollo 17	10.2	9.1	18.7	0.048
Apollo 17	12.3	8.4	19.9	0.045
Luna 16	4.9	13.65	19.35	0.15
Luna 16	2.9	16.98	13.21	0.17
Luna 16	4.37	15.13	17.48	0.17
Luna 16	2.48	16.45	13.67	0.21
Luna 16	4.04	13.95	17.77	0.21
Luna 16	0.35	12.7	15.8	0.2
Luna 16	1.02	20.2	11.1	0.44
Luna 16	2.03	19	12.1	0.32
Luna 16	2.16	19.3	12.9	0.19
Luna 16	2.48	16	14.1	0.25
Luna 16	3.5	16.5	15.3	0.18
Luna 16	4.8	14.3	16.4	0.21
Luna 16	3.7	14.5	16.6	0.24
Luna 16	3.5	14.2	17.3	0.24
Luna 16	4.8	12.1	18.8	0.24
Luna 16	1.05	19.4	18.7	0.29
Luna 16	1.93	11.5	21.6	0.17
Luna 16	1.64	10.8	17.9	0.03
Luna 16	2.29	9.84	17.3	0.03
Luna 16	5.58	10.1	19.3	0.04
Luna 16	8.87	9.33	20.4	0.12
Luna 16	4.9	13.65	19.35	0.15
Luna 20	1.3	20.5	9	0.5
Luna 20	3.7	10.4	15.5
Luna 20	2.2	11	14.4
Luna 20
Luna 20			5.0154
Luna 20			5.4398
Luna 20			5.9156
Luna 24	0.62	7.7	21.6	0.05
Luna 24	0.66	8.9	19.2	0.05
Luna 24	0.15	6.9	20.1	0.03
Luna 24	0.62	7.7	21.6	0.05
Luna 24	1.44	6.2	19	0.07
Luna 24	0.7	9.6	19.1	0.01
Luna 24	0.75	10.1	22.4	0.016
Luna 24	0.98	12.5	21.5	0.014
Luna 24	1.1	12.1	22.1	0.022
Luna 24	0.74	19	16.6	0.06
Luna 24	1.16	12.4	20.3	0.03
Luna 24	0.96	13.9	18.4	0.02
Luna 24	0.37	26.8	6.99	0.04
Luna 24	0.2	9.94	14.7	0.03
Luna 24	0.58	10.35	24.87	0.02
Luna 24	1.27	12.8	17.6	0.04
Luna 24	0.82	11.1	21.9	0.18
Luna 24	0.89	13.8	20.5	0.01
Luna 24	0.65	12.2	21.7	0.02
Luna 24	1	13.5	20.4	0.01
Luna 24	0.14	34.4	1	0.013
Luna 24	0.86	12.9	17.4	0.04
Luna 24	1.06	12	18.1	0.04
Luna 24	0.8	12.7	17.8	0.03
Luna 24	1.14	11.9	17.4	0.04
Luna 24	0.3	16.4	15.3	0.06
Luna 24	0.35	12.7	20.3	0.05
Luna 24	0.09	11.6	20.5	0.04
Luna 24	0.84	15.8	15.5	0.03
Luna 24	0.28	15.8	16.3	0.03
Luna 24	0.31	14.8	15.8	0.03
Luna 24	1.44	6.2	19	0.07
Luna 24	0.75	10.1	22.4	0.016
Luna 24	1.1	12.1	22.1	0.022
Luna 24	1	12.58	20.46	0.02
Luna 24	0.89	13.8	20.5	0.01
