# Supplementary material for: Non-KREEP origin for Chang’e-5 basalts in the Procellarum KREEP Terrane
Source: Nature. 2021 Oct 19;600(7887):59–63. doi: 10.1038/s41586-021-04119-5 (PMC8636255; doi:10.1038/s41586-021-04119-5)
Supplement: Supplementary file 11 — Source Data Extended Data Fig. 6 [file 41586_2021_4119_MOESM11_ESM.xlsx]

## Sheet: Extended Fig. 6
	87Rb/86Sr	147Sm/144Nd
Chang'E-5 basalt	0.02	0.225
NWA773	0.195	0.173
NWA032	0.044	0.246
