# Supplementary material for: Non-KREEP origin for Chang’e-5 basalts in the Procellarum KREEP Terrane
Source: Nature. 2021 Oct 19;600(7887):59–63. doi: 10.1038/s41586-021-04119-5 (PMC8636255; doi:10.1038/s41586-021-04119-5)
Supplement: Supplementary file 12 — Source Data Extended Data Fig. 7 [file 41586_2021_4119_MOESM12_ESM.xlsx]

## Sheet: Extended Fig. 7
Element	degree (%)	Normalized value		degree (%)	Normalized value		degree (%)	Normalized value		degree (%)	Normalized value		86PCS+2%TIRL		Chang'E-5 primary parental melt
La	0.3	109.512		1	50.6213		2	28.6284		3	19.9576		0.657		57.1668
Ce	0.3	97.3575		1	48.3596		2	28.1329		3	19.8363		0.67		66.6749
Pr	0.3			1			2			3					66.7659
Nd	0.3	65.9623		1	40.3832		2	25.987		3	19.1575		0.7231		66.857
Sm	0.3	46.7478		1	33.309		2	23.6121		3	18.288		0.7996		63.4308
Eu	0.3	10.5863		1	9.4327		2	8.1621		3	7.1932		0.5748		11.2515
Gd	0.3	36.9015		1	29.0079		2	22.2183		3	18.0042		0.9282		55.9105
Tb	0.3	33.244		1	27.1438		2	21.5062		3	17.8076		1.0071		50.0823
Dy	0.3	30.8145		1	25.9192		2	21.125		3	17.8274		1.1045		51.2332
Ho	0.3			1			2			3					47.3328
Er	0.3	27.7632		1	24.4469		2	20.8833		3	18.2264		1.3662		43.4324
Tm	0.3			1			2			3					40.834
Yb	0.3	25.2165		1	22.9512		2	20.3408		3	18.2636		1.6747		38.2356
Lu	0.3	23.9295		1	22.1113		2	19.9462		3	18.1673		1.8824		36.6677
